# Supplementary material for: (4R)-Ethyl 4-(4-chloro­phen­yl)-2-hydr­oxy-5-oxo-2,3,4,5-tetra­hydro­pyrano[3,2-c]chromene-2-carboxyl­ate
Source: Acta Crystallogr Sect E Struct Rep Online. 2009 Dec 19;66(Pt 1):o217. doi: 10.1107/S1600536809051976 (PMC2980058; doi:10.1107/S1600536809051976)
Supplement: Supplementary file 1 [file e-66-0o217-sup1.cif]

##############################################################################
###                                                                        ###
###        Electronic paper (Acta Crystallographica Section E)             ###
###                                                                        ###
##############################################################################
#                                                                            #
# This CIF contains the data in a paper accepted for publication in Acta     #
# Crystallographica Section E. It conforms to the requirements of Notes      #
# for Authors for Section E, and has been peer reviewed under the auspices   #
# of the IUCr Commission on Journals.                                        #
#                                                                            #
# Full details of the Crystallographic Information File format               #
# are given in the paper "The Crystallographic Information File (CIF):       #
# a New Standard Archive File for Crystallography" by S. R. Hall, F. H.      #
# Allen and I. D. Brown [Acta Cryst. (1991), A47, 655-685].                  #
#                                                                            #
# The current version of the core CIF dictionary is obtainable from          #
# ftp://ftp.iucr.org/pub/cif_core.dic. The current version number is 2.4.    #
#                                                                            #
# Software is freely available for graphical display of the structure(s) in  #
# this CIF.  For information consult the CIF home page http://www.iucr.org/  #
# cif/home.html                                                              #
#                                                                            #
# This file may be used for bona fide research purposes within the           #
# scientific community so long as proper attribution is given to the journal # 
# article from which it was obtained.                                        #
#                                                                            #
##############################################################################
                                             
data_global
_audit_creation_method     SHELXL-97
_journal_date_recd_electronic     2009-11-21
_journal_date_accepted     2009-12-03
_journal_name_full     'Acta Crystallographica, Section E'
_journal_year     2010
_journal_volume     66
_journal_issue      1
_journal_page_first     o217
_journal_page_last     o217
_journal_paper_category     QO
_journal_coeditor_code     ZQ2019
_publ_contact_author_name     'Mr. Yifeng Wang'
_publ_contact_author_address
;
State Key Laboratory Breeding Base of Green Chemistry-Synthesis Technology
Zhejiang University of Technology
Hangzhou
310014
People's Republic of China
;
_publ_contact_author_email     'yifengwang108@gmail.com'
_publ_contact_author_fax     '86 571 88320066'
_publ_contact_author_phone     '86 571 88320609'
_publ_section_title
;\
(4<i>R</i>)-Ethyl
4-(4-chlorophenyl)-2-hydroxy-5-oxo-2,3,4,5-tetrahydropyrano[3,2-<i>c</i>]\
chromene-2-carboxylate
;
loop_
    _publ_author_name
    _publ_author_address
    'Wang, Yifeng '
;
State Key Laboratory Breeding Base of Green Chemistry-Synthesis Technology
Zhejiang University of Technology
Hangzhou
310014
People's Republic of China
;
    'Zhang, Wei '
;
State Key Laboratory Breeding Base of Green Chemistry-Synthesis Technology
Zhejiang University of Technology
Hangzhou
310014
People's Republic of China
;
    'Xu, Xiangsheng  '
;
State Key Laboratory Breeding Base of Green Chemistry-Synthesis Technology
Zhejiang University of Technology
Hangzhou
310014
People's Republic of China
;
    'Zhang, Guangcun  '
;
State Key Laboratory Breeding Base of Green Chemistry-Synthesis Technology
Zhejiang University of Technology
Hangzhou
310014
People's Republic of China
;
_chemical_name_systematic
;
;
data_I
_chemical_name_systematic
;
(4<i>R</i>)-Ethyl 4-(4-chlorophenyl)-2-hydroxy
-5-oxo-2,3,4,5-tetrahydropyrano[3,2-<i>c</i>]chromene-2-carboxylate
;
_chemical_name_common     ?
_chemical_formula_moiety     'C21 H17 Cl O6'
_chemical_formula_sum     'C21 H17 Cl O6'
_chemical_formula_iupac     'C21 H17 Cl O6'
_chemical_formula_weight     400.80
_chemical_melting_point     ?
_symmetry_cell_setting     monoclinic
_symmetry_space_group_name_H-M     'P 1 21 1'
_symmetry_space_group_name_Hall     'P 2yb'
loop_
    _symmetry_equiv_pos_as_xyz
    'x, y, z'
    '-x, y+1/2, -z'
_cell_length_a     5.4818(3)
_cell_length_b     14.8358(7)
_cell_length_c     11.3403(6)
_cell_angle_alpha     90.00
_cell_angle_beta     94.6807(15)
_cell_angle_gamma     90.00
_cell_volume     919.20(8)
_cell_formula_units_Z     2
_cell_measurement_reflns_used     7553
_cell_measurement_theta_min     3.3
_cell_measurement_theta_max     27.4
_cell_measurement_temperature     296.0(10)
_exptl_crystal_description     platelet
_exptl_crystal_colour     colorless
_exptl_crystal_size_max     0.37
_exptl_crystal_size_mid     0.31
_exptl_crystal_size_min     0.08
_exptl_crystal_density_diffrn     1.448
_exptl_crystal_density_meas     ?
_exptl_crystal_density_method     'not measured'
_exptl_crystal_F_000     416
_exptl_absorpt_coefficient_mu     0.245
_exptl_absorpt_correction_type     multi-scan
_exptl_absorpt_process_details     '(ABSCOR; Higashi, 1995)'
_exptl_absorpt_correction_T_min     0.905
_exptl_absorpt_correction_T_max     0.981
_exptl_special_details
;
;
_diffrn_ambient_temperature     296.0(10)
_diffrn_radiation_type     MoK\a
_diffrn_radiation_wavelength     0.71073
_diffrn_radiation_source     'rolling anode'
_diffrn_radiation_monochromator     graphite
_diffrn_measurement_device_type     'Rigaku RAXIS-RAPID'
_diffrn_measurement_method     \w
_diffrn_detector_area_resol_mean     10.00
_diffrn_reflns_number     8978
_diffrn_reflns_av_R_equivalents     0.0247
_diffrn_reflns_av_sigmaI/netI     0.0297
_diffrn_reflns_theta_min     3.28
_diffrn_reflns_theta_max     27.44
_diffrn_reflns_theta_full     27.44
_diffrn_measured_fraction_theta_max     0.999
_diffrn_measured_fraction_theta_full     0.999
_diffrn_reflns_limit_h_min     -7
_diffrn_reflns_limit_h_max     6
_diffrn_reflns_limit_k_min     -19
_diffrn_reflns_limit_k_max     16
_diffrn_reflns_limit_l_min     -14
_diffrn_reflns_limit_l_max     14
_diffrn_standards_number     ?
_diffrn_standards_interval_count     ?
_diffrn_standards_interval_time     ?
_diffrn_standards_decay_%     ?
_refine_special_details
;
Refinement of <i>F</i>^2^ against ALL reflections. The weighted <i>R</i>-factor
<i>wR</i> and goodness of fit <i>S</i> are based on <i>F</i>^2^, conventional
<i>R</i>-factors <i>R</i> are based on <i>F</i>, with <i>F</i> set to zero for
negative <i>F</i>^2^. The threshold expression of <i>F</i>^2^ >
\s(<i>F</i>^2^) is used only for calculating <i>R</i>-factors(gt) <i>etc</i>.
and is not relevant to the choice of reflections for refinement.
<i>R</i>-factors based on <i>F</i>^2^ are statistically about twice as large
as those based on <i>F</i>, and <i>R</i>- factors based on ALL data will be
even larger.
;
_reflns_number_total     3606
_reflns_number_gt     3027
_reflns_threshold_expression     >2sigma(I)
_refine_ls_structure_factor_coef     Fsqd
_refine_ls_matrix_type     full
_refine_ls_R_factor_all     0.040
_refine_ls_R_factor_gt     0.031
_refine_ls_wR_factor_gt     0.073
_refine_ls_wR_factor_ref     0.080
_refine_ls_goodness_of_fit_ref     1.000
_refine_ls_restrained_S_all     1.000
_refine_ls_number_reflns     3606
_refine_ls_number_parameters     256
_refine_ls_number_restraints     1
_refine_ls_hydrogen_treatment     constr
_refine_ls_weighting_scheme     calc
_refine_ls_weighting_details
              'w=1/[\s^2^(Fo^2^)+(0.0403P)^2^+0.1100P] where P=(Fo^2^+2Fc^2^)/3'
_atom_sites_solution_hydrogens     geom
_atom_sites_solution_primary     direct
_atom_sites_solution_secondary     difmap
_refine_ls_shift/su_max     0.000
_refine_ls_shift/su_mean     0.000
_refine_diff_density_max     0.156
_refine_diff_density_min     -0.198
_refine_ls_extinction_method     SHELXL
_refine_ls_extinction_coef     0.014(2)
_refine_ls_extinction_expression
                                  'Fc^*^=kFc[1+0.001xFc^2^\l^3^/sin(2\q)]^-1/4^'
_refine_ls_abs_structure_details     'Flack (1983), 1434 Friedel pairs'
_refine_ls_abs_structure_Flack     0.07(6)
loop_
    _atom_type_symbol
    _atom_type_description
    _atom_type_scat_dispersion_real
    _atom_type_scat_dispersion_imag
    _atom_type_scat_source
    'C' 'C' 0.0033 0.0016
                         'International Tables Vol C Tables 4.2.6.8 and 6.1.1.4'
    'H' 'H' 0.0000 0.0000
                         'International Tables Vol C Tables 4.2.6.8 and 6.1.1.4'
    'Cl' 'Cl' 0.1484 0.1585
                         'International Tables Vol C Tables 4.2.6.8 and 6.1.1.4'
    'O' 'O' 0.0106 0.0060
                         'International Tables Vol C Tables 4.2.6.8 and 6.1.1.4'
_computing_data_collection     'PROCESS-AUTO  (Rigaku, 2006)'
_computing_cell_refinement     'PROCESS-AUTO  (Rigaku, 2006)'
_computing_data_reduction     'CrystalStructure (Rigaku, 2007)'
_computing_structure_solution     'SHELXL-97 (Sheldrick, 2008)'
_computing_structure_refinement     'SHELXL-97 (Sheldrick, 2008)'
_computing_molecular_graphics     'Ortep3 for windows (Farrugia,1997)'
_computing_publication_material     'WinGX (Farrugia, 1999)'
loop_
    _atom_site_type_symbol
    _atom_site_label
    _atom_site_fract_x
    _atom_site_fract_y
    _atom_site_fract_z
    _atom_site_U_iso_or_equiv
    _atom_site_adp_type
    _atom_site_calc_flag
    _atom_site_refinement_flags
    _atom_site_occupancy
    _atom_site_disorder_assembly
    _atom_site_disorder_group
    C C19 0.7695(3) 0.87640(13) 0.68614(17) 0.0368(4) Uani d . 1 . .
    O O6 0.9549(3) 0.87424(10) 0.76723(12) 0.0456(3) Uani d . 1 . .
    O O5 0.6200(3) 0.93532(10) 0.67137(15) 0.0542(4) Uani d . 1 . .
    C C20 0.9886(5) 0.95257(18) 0.8444(2) 0.0577(6) Uani d . 1 . .
    H H20A 0.8533 0.9579 0.8940 0.069 Uiso calc R 1 . .
    H H20B 0.9965 1.0072 0.7978 0.069 Uiso calc R 1 . .
    C C21 1.2228(5) 0.9388(2) 0.9187(2) 0.0677(7) Uani d . 1 . .
    H H21A 1.3564 0.9380 0.8690 0.081 Uiso calc R 1 . .
    H H21B 1.2169 0.8825 0.9600 0.081 Uiso calc R 1 . .
    H H21C 1.2458 0.9871 0.9749 0.081 Uiso calc R 1 . .
    Cl Cl1 0.78443(13) 0.72613(6) -0.01510(5) 0.0714(2) Uani d . 1 . .
    O O3 0.6428(2) 0.72598(9) 0.68482(11) 0.0369(3) Uani d . 1 . .
    C C9 0.5060(3) 0.57839(13) 0.71703(16) 0.0345(4) Uani d . 1 . .
    O O4 0.6019(2) 0.80479(9) 0.50872(12) 0.0396(3) Uani d . 1 . .
    H H4 0.5259 0.8519 0.5155 0.047 Uiso calc R 1 . .
    C C10 0.6604(3) 0.63786(12) 0.65397(16) 0.0325(4) Uani d . 1 . .
    O O2 0.6645(3) 0.45423(9) 0.60916(14) 0.0467(4) Uani d . 1 . .
    O O1 0.9452(3) 0.47428(10) 0.48350(16) 0.0577(5) Uani d . 1 . .
    C C14 1.0913(3) 0.72144(15) 0.31531(17) 0.0407(4) Uani d . 1 . .
    H H14 1.2357 0.7420 0.3552 0.049 Uiso calc R 1 . .
    C C13 0.9207(3) 0.67714(13) 0.37856(16) 0.0334(4) Uani d . 1 . .
    C C2 0.8067(3) 0.60639(12) 0.57288(16) 0.0335(4) Uani d . 1 . .
    C C1 0.9793(3) 0.66573(12) 0.51166(16) 0.0332(4) Uani d . 1 . .
    H H1 1.1406 0.6370 0.5222 0.040 Uiso calc R 1 . .
    C C8 0.3482(4) 0.60857(15) 0.79984(18) 0.0429(5) Uani d . 1 . .
    H H8 0.3403 0.6695 0.8184 0.051 Uiso calc R 1 . .
    C C15 1.0524(4) 0.73588(16) 0.19483(18) 0.0459(5) Uani d . 1 . .
    H H15 1.1688 0.7657 0.1540 0.055 Uiso calc R 1 . .
    C C5 0.3671(5) 0.42524(15) 0.7439(2) 0.0547(6) Uani d . 1 . .
    H H5 0.3721 0.3644 0.7248 0.066 Uiso calc R 1 . .
    C C11 0.7569(3) 0.79097(12) 0.60903(16) 0.0320(4) Uani d . 1 . .
    C C6 0.2158(5) 0.45589(17) 0.8250(2) 0.0603(7) Uani d . 1 . .
    H H6 0.1184 0.4149 0.8618 0.072 Uiso calc R 1 . .
    C C16 0.8385(4) 0.70536(14) 0.13638(18) 0.0438(5) Uani d . 1 . .
    C C17 0.6664(4) 0.65979(16) 0.19587(19) 0.0476(5) Uani d . 1 . .
    H H17 0.5232 0.6388 0.1554 0.057 Uiso calc R 1 . .
    C C3 0.8158(4) 0.51022(13) 0.54999(19) 0.0421(5) Uani d . 1 . .
    C C12 1.0021(3) 0.75658(12) 0.57806(17) 0.0334(4) Uani d . 1 . .
    H H12A 1.1086 0.7491 0.6500 0.040 Uiso calc R 1 . .
    H H12B 1.0763 0.8007 0.5289 0.040 Uiso calc R 1 . .
    C C4 0.5140(4) 0.48726(14) 0.69059(19) 0.0414(5) Uani d . 1 . .
    C C18 0.7094(3) 0.64567(14) 0.31706(18) 0.0409(4) Uani d . 1 . .
    H H18 0.5944 0.6146 0.3573 0.049 Uiso calc R 1 . .
    C C7 0.2036(4) 0.54659(17) 0.8539(2) 0.0544(6) Uani d . 1 . .
    H H7 0.0988 0.5658 0.9093 0.065 Uiso calc R 1 . .
loop_
    _atom_site_aniso_label
    _atom_site_aniso_U_11
    _atom_site_aniso_U_22
    _atom_site_aniso_U_33
    _atom_site_aniso_U_12
    _atom_site_aniso_U_13
    _atom_site_aniso_U_23
    C19 0.0424(10) 0.0289(9) 0.0403(10) -0.0053(9) 0.0112(8) 0.0000(8)
    O6 0.0582(8) 0.0365(8) 0.0417(8) -0.0048(7) 0.0013(6) -0.0088(6)
    O5 0.0549(9) 0.0375(8) 0.0713(11) 0.0070(7) 0.0109(8) -0.0129(7)
    C20 0.0693(14) 0.0498(14) 0.0545(14) -0.0138(12) 0.0078(11) -0.0206(11)
    C21 0.0677(15) 0.081(2) 0.0540(15) -0.0195(15) 0.0045(12) -0.0199(14)
    Cl1 0.0961(5) 0.0781(5) 0.0382(3) 0.0081(4) -0.0048(3) 0.0010(3)
    O3 0.0452(7) 0.0252(6) 0.0418(7) -0.0039(6) 0.0128(5) 0.0007(6)
    C9 0.0382(9) 0.0321(10) 0.0327(9) -0.0038(8) 0.0006(7) 0.0047(8)
    O4 0.0399(7) 0.0346(8) 0.0433(7) 0.0059(6) -0.0023(6) -0.0007(6)
    C10 0.0375(9) 0.0238(8) 0.0355(9) -0.0013(7) -0.0008(7) 0.0009(7)
    O2 0.0616(9) 0.0260(7) 0.0541(9) -0.0058(6) 0.0140(7) -0.0031(6)
    O1 0.0745(11) 0.0333(8) 0.0688(11) 0.0064(8) 0.0263(9) -0.0074(7)
    C14 0.0350(9) 0.0441(11) 0.0432(10) -0.0005(9) 0.0046(8) -0.0034(10)
    C13 0.0341(8) 0.0285(9) 0.0378(10) 0.0050(8) 0.0046(7) -0.0021(8)
    C2 0.0368(9) 0.0256(8) 0.0377(10) 0.0003(8) 0.0015(8) 0.0005(8)
    C1 0.0315(8) 0.0297(9) 0.0383(10) 0.0030(8) 0.0024(7) 0.0011(8)
    C8 0.0523(12) 0.0357(10) 0.0410(11) -0.0040(9) 0.0060(9) 0.0030(8)
    C15 0.0470(11) 0.0466(12) 0.0450(11) 0.0027(10) 0.0091(9) 0.0025(10)
    C5 0.0785(15) 0.0323(11) 0.0547(14) -0.0159(11) 0.0145(12) 0.0029(10)
    C11 0.0353(8) 0.0246(9) 0.0361(9) -0.0023(8) 0.0028(7) 0.0018(7)
    C6 0.0808(17) 0.0471(14) 0.0556(14) -0.0241(12) 0.0221(12) 0.0057(11)
    C16 0.0553(12) 0.0407(12) 0.0353(10) 0.0113(9) 0.0035(9) -0.0019(8)
    C17 0.0456(11) 0.0477(13) 0.0479(12) 0.0046(11) -0.0057(9) -0.0086(10)
    C3 0.0492(12) 0.0293(10) 0.0481(12) -0.0005(9) 0.0062(9) 0.0004(9)
    C12 0.0320(8) 0.0309(9) 0.0374(10) -0.0034(7) 0.0033(7) -0.0021(7)
    C4 0.0518(11) 0.0322(10) 0.0400(11) -0.0070(9) 0.0027(9) 0.0008(8)
    C18 0.0377(10) 0.0389(11) 0.0461(11) -0.0004(9) 0.0043(8) -0.0044(9)
    C7 0.0644(14) 0.0506(13) 0.0506(13) -0.0086(12) 0.0198(11) 0.0060(10)
_geom_special_details
;
All e.s.d.'s (except the e.s.d. in the dihedral angle between two l.s. planes)
are estimated using the full covariance matrix. The cell e.s.d.'s are taken
into account individually in the estimation of e.s.d.'s in distances, angles
and torsion angles; correlations between e.s.d.'s in cell parameters are only
used when they are defined by crystal symmetry. An approximate (isotropic)
treatment of cell e.s.d.'s is used for estimating e.s.d.'s involving l.s.
planes.
;
loop_
    _geom_bond_atom_site_label_1
    _geom_bond_atom_site_label_2
    _geom_bond_site_symmetry_2
    _geom_bond_distance
    _geom_bond_publ_flag
    C19 O5 . 1.201(3) ?
    C19 O6 . 1.314(2) ?
    C19 C11 . 1.538(3) ?
    O6 C20 . 1.457(3) ?
    C20 C21 . 1.491(3) ?
    C20 H20A . 0.9700 ?
    C20 H20B . 0.9700 ?
    C21 H21A . 0.9600 ?
    C21 H21B . 0.9600 ?
    C21 H21C . 0.9600 ?
    Cl1 C16 . 1.747(2) ?
    O3 C10 . 1.359(2) ?
    O3 C11 . 1.466(2) ?
    C9 C4 . 1.386(3) ?
    C9 C8 . 1.401(3) ?
    C9 C10 . 1.451(3) ?
    O4 C11 . 1.379(2) ?
    O4 H4 . 0.8200 ?
    C10 C2 . 1.352(3) ?
    O2 C4 . 1.378(2) ?
    O2 C3 . 1.385(3) ?
    O1 C3 . 1.202(3) ?
    C14 C15 . 1.382(3) ?
    C14 C13 . 1.389(3) ?
    C14 H14 . 0.9300 ?
    C13 C18 . 1.384(3) ?
    C13 C1 . 1.527(3) ?
    C2 C3 . 1.452(3) ?
    C2 C1 . 1.503(3) ?
    C1 C12 . 1.544(2) ?
    C1 H1 . 0.9800 ?
    C8 C7 . 1.389(3) ?
    C8 H8 . 0.9300 ?
    C15 C16 . 1.376(3) ?
    C15 H15 . 0.9300 ?
    C5 C6 . 1.366(4) ?
    C5 C4 . 1.393(3) ?
    C5 H5 . 0.9300 ?
    C11 C12 . 1.506(2) ?
    C6 C7 . 1.388(4) ?
    C6 H6 . 0.9300 ?
    C16 C17 . 1.381(3) ?
    C17 C18 . 1.391(3) ?
    C17 H17 . 0.9300 ?
    C12 H12A . 0.9700 ?
    C12 H12B . 0.9700 ?
    C18 H18 . 0.9300 ?
    C7 H7 . 0.9300 ?
loop_
    _geom_angle_atom_site_label_1
    _geom_angle_atom_site_label_2
    _geom_angle_atom_site_label_3
    _geom_angle_site_symmetry_1
    _geom_angle_site_symmetry_3
    _geom_angle
    _geom_angle_publ_flag
    O5 C19 O6 . . 126.54(19) ?
    O5 C19 C11 . . 121.49(18) ?
    O6 C19 C11 . . 111.95(17) ?
    C19 O6 C20 . . 116.98(18) ?
    O6 C20 C21 . . 106.9(2) ?
    O6 C20 H20A . . 110.3 ?
    C21 C20 H20A . . 110.3 ?
    O6 C20 H20B . . 110.3 ?
    C21 C20 H20B . . 110.3 ?
    H20A C20 H20B . . 108.6 ?
    C20 C21 H21A . . 109.5 ?
    C20 C21 H21B . . 109.5 ?
    H21A C21 H21B . . 109.5 ?
    C20 C21 H21C . . 109.5 ?
    H21A C21 H21C . . 109.5 ?
    H21B C21 H21C . . 109.5 ?
    C10 O3 C11 . . 116.05(14) ?
    C4 C9 C8 . . 119.26(17) ?
    C4 C9 C10 . . 117.16(18) ?
    C8 C9 C10 . . 123.56(18) ?
    C11 O4 H4 . . 109.5 ?
    C2 C10 O3 . . 124.48(16) ?
    C2 C10 C9 . . 121.85(17) ?
    O3 C10 C9 . . 113.68(16) ?
    C4 O2 C3 . . 121.76(15) ?
    C15 C14 C13 . . 121.85(17) ?
    C15 C14 H14 . . 119.1 ?
    C13 C14 H14 . . 119.1 ?
    C18 C13 C14 . . 118.06(17) ?
    C18 C13 C1 . . 124.12(17) ?
    C14 C13 C1 . . 117.82(15) ?
    C10 C2 C3 . . 119.47(17) ?
    C10 C2 C1 . . 122.87(17) ?
    C3 C2 C1 . . 117.45(17) ?
    C2 C1 C13 . . 115.59(15) ?
    C2 C1 C12 . . 108.35(15) ?
    C13 C1 C12 . . 112.80(15) ?
    C2 C1 H1 . . 106.5 ?
    C13 C1 H1 . . 106.5 ?
    C12 C1 H1 . . 106.5 ?
    C7 C8 C9 . . 119.3(2) ?
    C7 C8 H8 . . 120.3 ?
    C9 C8 H8 . . 120.3 ?
    C16 C15 C14 . . 118.80(19) ?
    C16 C15 H15 . . 120.6 ?
    C14 C15 H15 . . 120.6 ?
    C6 C5 C4 . . 118.5(2) ?
    C6 C5 H5 . . 120.8 ?
    C4 C5 H5 . . 120.8 ?
    O4 C11 O3 . . 108.53(14) ?
    O4 C11 C12 . . 111.09(15) ?
    O3 C11 C12 . . 110.24(14) ?
    O4 C11 C19 . . 110.03(15) ?
    O3 C11 C19 . . 102.12(14) ?
    C12 C11 C19 . . 114.36(15) ?
    C5 C6 C7 . . 121.7(2) ?
    C5 C6 H6 . . 119.2 ?
    C7 C6 H6 . . 119.2 ?
    C15 C16 C17 . . 121.02(19) ?
    C15 C16 Cl1 . . 119.04(17) ?
    C17 C16 Cl1 . . 119.94(16) ?
    C16 C17 C18 . . 119.28(18) ?
    C16 C17 H17 . . 120.4 ?
    C18 C17 H17 . . 120.4 ?
    O1 C3 O2 . . 116.45(18) ?
    O1 C3 C2 . . 125.38(19) ?
    O2 C3 C2 . . 118.17(17) ?
    C11 C12 C1 . . 111.80(14) ?
    C11 C12 H12A . . 109.3 ?
    C1 C12 H12A . . 109.3 ?
    C11 C12 H12B . . 109.3 ?
    C1 C12 H12B . . 109.3 ?
    H12A C12 H12B . . 107.9 ?
    O2 C4 C9 . . 121.55(17) ?
    O2 C4 C5 . . 117.07(19) ?
    C9 C4 C5 . . 121.4(2) ?
    C13 C18 C17 . . 120.96(19) ?
    C13 C18 H18 . . 119.5 ?
    C17 C18 H18 . . 119.5 ?
    C8 C7 C6 . . 119.9(2) ?
    C8 C7 H7 . . 120.1 ?
    C6 C7 H7 . . 120.1 ?
loop_
    _geom_torsion_atom_site_label_1
    _geom_torsion_atom_site_label_2
    _geom_torsion_atom_site_label_3
    _geom_torsion_atom_site_label_4
    _geom_torsion_site_symmetry_1
    _geom_torsion_site_symmetry_2
    _geom_torsion_site_symmetry_3
    _geom_torsion_site_symmetry_4
    _geom_torsion
    _geom_torsion_publ_flag
    O5 C19 O6 C20 . . . . -2.5(3) ?
    C11 C19 O6 C20 . . . . 178.81(17) ?
    C19 O6 C20 C21 . . . . -173.86(19) ?
    C11 O3 C10 C2 . . . . 11.5(3) ?
    C11 O3 C10 C9 . . . . -168.76(14) ?
    C4 C9 C10 C2 . . . . -0.1(3) ?
    C8 C9 C10 C2 . . . . -178.63(19) ?
    C4 C9 C10 O3 . . . . -179.89(16) ?
    C8 C9 C10 O3 . . . . 1.6(3) ?
    C15 C14 C13 C18 . . . . 1.2(3) ?
    C15 C14 C13 C1 . . . . -179.16(19) ?
    O3 C10 C2 C3 . . . . 178.07(17) ?
    C9 C10 C2 C3 . . . . -1.7(3) ?
    O3 C10 C2 C1 . . . . 3.5(3) ?
    C9 C10 C2 C1 . . . . -176.26(16) ?
    C10 C2 C1 C13 . . . . -114.25(19) ?
    C3 C2 C1 C13 . . . . 71.1(2) ?
    C10 C2 C1 C12 . . . . 13.4(2) ?
    C3 C2 C1 C12 . . . . -161.21(16) ?
    C18 C13 C1 C2 . . . . 7.8(3) ?
    C14 C13 C1 C2 . . . . -171.77(17) ?
    C18 C13 C1 C12 . . . . -117.64(19) ?
    C14 C13 C1 C12 . . . . 62.8(2) ?
    C4 C9 C8 C7 . . . . 0.1(3) ?
    C10 C9 C8 C7 . . . . 178.6(2) ?
    C13 C14 C15 C16 . . . . 0.0(3) ?
    C10 O3 C11 O4 . . . . 79.38(18) ?
    C10 O3 C11 C12 . . . . -42.5(2) ?
    C10 O3 C11 C19 . . . . -164.42(14) ?
    O5 C19 C11 O4 . . . . 16.0(2) ?
    O6 C19 C11 O4 . . . . -165.19(15) ?
    O5 C19 C11 O3 . . . . -99.1(2) ?
    O6 C19 C11 O3 . . . . 79.70(17) ?
    O5 C19 C11 C12 . . . . 141.84(19) ?
    O6 C19 C11 C12 . . . . -39.4(2) ?
    C4 C5 C6 C7 . . . . 0.7(4) ?
    C14 C15 C16 C17 . . . . -1.0(3) ?
    C14 C15 C16 Cl1 . . . . 178.24(17) ?
    C15 C16 C17 C18 . . . . 0.8(3) ?
    Cl1 C16 C17 C18 . . . . -178.46(16) ?
    C4 O2 C3 O1 . . . . 177.8(2) ?
    C4 O2 C3 C2 . . . . -2.0(3) ?
    C10 C2 C3 O1 . . . . -177.1(2) ?
    C1 C2 C3 O1 . . . . -2.2(3) ?
    C10 C2 C3 O2 . . . . 2.7(3) ?
    C1 C2 C3 O2 . . . . 177.59(16) ?
    O4 C11 C12 C1 . . . . -60.5(2) ?
    O3 C11 C12 C1 . . . . 59.81(19) ?
    C19 C11 C12 C1 . . . . 174.18(15) ?
    C2 C1 C12 C11 . . . . -44.01(19) ?
    C13 C1 C12 C11 . . . . 85.26(18) ?
    C3 O2 C4 C9 . . . . 0.2(3) ?
    C3 O2 C4 C5 . . . . 179.2(2) ?
    C8 C9 C4 O2 . . . . 179.47(18) ?
    C10 C9 C4 O2 . . . . 0.9(3) ?
    C8 C9 C4 C5 . . . . 0.5(3) ?
    C10 C9 C4 C5 . . . . -178.09(19) ?
    C6 C5 C4 O2 . . . . -180.0(2) ?
    C6 C5 C4 C9 . . . . -0.9(3) ?
    C14 C13 C18 C17 . . . . -1.5(3) ?
    C1 C13 C18 C17 . . . . 178.97(18) ?
    C16 C17 C18 C13 . . . . 0.5(3) ?
    C9 C8 C7 C6 . . . . -0.3(3) ?
    C5 C6 C7 C8 . . . . -0.1(4) ?
loop_
    _geom_hbond_atom_site_label_D
    _geom_hbond_atom_site_label_H
    _geom_hbond_atom_site_label_A
    _geom_hbond_site_symmetry_A
    _geom_hbond_distance_DH
    _geom_hbond_distance_HA
    _geom_hbond_distance_DA
    _geom_hbond_angle_DHA
    O4 H4 O2 2_656 0.82 2.27 2.9184(19) 136
    O4 H4 O5 . 0.82 2.19 2.671(2) 118
