# Supplementary material for: (4R)-Ethyl 4-(4-chloro­phen­yl)-2-hydr­oxy-5-oxo-2,3,4,5-tetra­hydro­pyrano[3,2-c]chromene-2-carboxyl­ate
Source: Acta Crystallogr Sect E Struct Rep Online. 2009 Dec 19;66(Pt 1):o217. doi: 10.1107/S1600536809051976 (PMC2980058; doi:10.1107/S1600536809051976)
Supplement: Supplementary file 2 [file e-66-0o217-Isup2.hkl]

#
# h,k,l, Fc-squared, Fo-squared, sigma(Fo-squared) and status flag
#
data_I
_shelx_title ' zw003 in P 21'
_shelx_refln_list_code          4
_shelx_F_calc_maximum      119.49
_exptl_crystal_F_000       416.00
_reflns_d_resolution_high  0.7712
 
loop_
 _symmetry_equiv_pos_as_xyz
 'x, y, z'
 '-x, y+1/2, -z'
 
_cell_length_a     5.4818
_cell_length_b    14.8358
_cell_length_c    11.3403
_cell_angle_alpha  90.000
_cell_angle_beta   94.681
_cell_angle_gamma  90.000
 
_shelx_F_squared_multiplier     1.000
 
loop_
 _refln_index_h
 _refln_index_k
 _refln_index_l
 _refln_F_squared_calc
 _refln_F_squared_meas
 _refln_F_squared_sigma
 _refln_observed_status
   1 -19   0       10.52       12.51      1.25 o
   0 -18   0       17.42       18.64      1.35 o
   1 -18   0        5.19        6.56      1.00 o
   2 -18   0       18.53       31.77      2.58 o
   1 -17   0        8.25        8.17      0.95 o
   2 -17   0       19.43       21.22      2.15 o
   3 -17   0        9.71       10.93      2.15 o
   0 -16   0       43.17       46.84      1.59 o
   1 -16   0        1.40        2.03      0.65 o
   2 -16   0       11.58       10.28      0.78 o
   3 -16   0        0.64        0.17      1.22 o
   1 -15   0      110.28      109.22      2.00 o
   2 -15   0       59.65       53.58      1.56 o
   3 -15   0       24.41       26.34      3.38 o
   4 -15   0        0.01        2.26      1.59 o
   0 -14   0      485.37      509.87      6.94 o
   1 -14   0      119.16      109.52      1.88 o
   2 -14   0       46.67       47.09      1.93 o
   3 -14   0       31.82       32.83      2.21 o
   4 -14   0        0.69        1.61      1.68 o
   1 -13   0      187.76      190.57      2.21 o
   2 -13   0       65.00       62.96      1.59 o
   3 -13   0       29.98       28.15      2.04 o
   4 -13   0        5.24        7.18      1.95 o
   5 -13   0        1.44        1.90      2.21 o
   0 -12   0      289.25      286.86      4.28 o
   1 -12   0       13.27       13.57      0.67 o
   2 -12   0      195.34      198.98      1.95 o
   3 -12   0        1.24        0.31      0.25 o
   4 -12   0        1.57        1.94      1.57 o
   5 -12   0       19.44       15.67      2.52 o
   1 -11   0       73.95       78.08      1.15 o
   2 -11   0      575.01      559.75      7.66 o
   3 -11   0       75.54       66.75      5.40 o
   4 -11   0       72.83       73.48      4.22 o
   5 -11   0       59.49       64.15      3.48 o
   0 -10   0      183.50      177.45      2.56 o
   1 -10   0      250.91      235.86      2.60 o
   2 -10   0      385.70      376.34      4.00 o
   3 -10   0      242.31      226.51      7.01 o
   4 -10   0      142.36      146.36      4.58 o
   5 -10   0        9.29        8.32      1.84 o
   6 -10   0        9.58       12.14      2.53 o
   1  -9   0       92.36       92.55      1.21 o
   2  -9   0        4.05        4.86      0.48 o
   3  -9   0      161.36      159.46      3.56 o
   4  -9   0      220.79      219.22      4.35 o
   5  -9   0       40.13       35.09      3.19 o
   6  -9   0        3.94        5.52      2.09 o
   0  -8   0      764.18      824.39      8.85 o
   1  -8   0      323.86      303.11      4.73 o
   2  -8   0        4.85        6.65      0.87 o
   3  -8   0       60.29       60.61      2.69 o
   4  -8   0       40.16       37.24      1.53 o
   5  -8   0        0.41        0.81      0.95 o
   6  -8   0       12.71       14.06      2.38 o
   1  -7   0      125.19      127.88      1.52 o
   2  -7   0      158.62      171.86      1.65 o
   3  -7   0      191.30      198.50      2.84 o
   4  -7   0       54.13       59.49      2.61 o
   5  -7   0        0.10       -0.60      0.68 o
   6  -7   0        0.19        1.09      1.15 o
   0  -6   0      874.20      951.16     11.95 o
   1  -6   0      837.69      850.53      8.74 o
   2  -6   0       69.50       56.58      1.15 o
   3  -6   0      326.81      324.78      4.22 o
   4  -6   0       10.24       13.33      0.98 o
   5  -6   0       22.89       26.25      2.53 o
   6  -6   0        6.41        4.14      1.45 o
   1  -5   0     1028.32     1018.45     10.46 o
   2  -5   0      120.30      121.85      1.86 o
   3  -5   0       87.26       84.42      1.95 o
   4  -5   0      276.85      290.12      4.67 o
   5  -5   0       34.34       37.54      1.62 o
   6  -5   0        5.32        7.38      2.14 o
   0  -4   0     9231.41     9632.40    239.72 o
   1  -4   0     1220.58     1166.87     11.78 o
   2  -4   0       64.34       57.38      2.10 o
   3  -4   0      580.40      620.73     10.96 o
   4  -4   0       31.04       32.27      1.69 o
   5  -4   0       22.71       21.60      1.38 o
   6  -4   0        3.14        2.30      1.15 o
   1  -3   0      611.17      582.02     17.47 o
   2  -3   0       60.31       59.48      0.90 o
   3  -3   0      305.33      298.76      3.67 o
   4  -3   0       47.01       44.38      1.68 o
   5  -3   0       34.50       36.38      1.77 o
   6  -3   0        0.24       -0.15      0.97 o
   1  -2   0      750.38      687.66     27.46 o
   2  -2   0      158.23      154.71      1.60 o
   3  -2   0       91.08      106.43      2.16 o
   4  -2   0        7.73        8.53      1.10 o
   5  -2   0       51.97       50.11      1.89 o
   6  -2   0       60.68       62.98      3.03 o
   7  -2   0        2.94        2.91      2.20 o
   1  -1   0     7633.84     7485.78     92.37 o
   2  -1   0      471.89      483.89      4.55 o
   3  -1   0       71.89       72.23      1.40 o
   4  -1   0       47.44       46.45      1.71 o
   5  -1   0        1.08        1.15      1.08 o
   6  -1   0       34.05       38.39      3.71 o
   7  -1   0       17.01       15.94      1.71 o
   1   0   0      949.33      842.92      6.79 o
   2   0   0      324.89      305.69      2.87 o
   3   0   0      437.05      454.93      5.30 o
   4   0   0       22.10       26.03      1.32 o
   5   0   0      100.89      109.50      3.08 o
   6   0   0       21.40       22.74      1.69 o
   7   0   0       42.44       38.71      2.97 o
   1   1   0     7634.70     7656.12     87.95 o
   2   1   0      467.53      475.51      4.36 o
   3   1   0       69.40       65.98      1.27 o
   4   1   0       48.84       46.81      1.52 o
   5   1   0        1.20        1.39      0.93 o
   6   1   0       34.43       37.71      1.71 o
   7   1   0       17.05       14.53      4.12 o
   1   2   0      752.33      672.01     22.99 o
   2   2   0      151.90      149.09      3.31 o
   3   2   0       87.82      100.42      2.78 o
   4   2   0        7.89        6.42      1.34 o
   5   2   0       53.59       56.12      2.32 o
   6   2   0       60.93       63.93      2.87 o
   7   2   0        2.86        0.95      2.60 o
   1   3   0      606.16      585.50      7.72 o
   2   3   0       59.54       58.98      1.07 o
   3   3   0      305.00      299.36      9.28 o
   4   3   0       48.72       48.64      1.71 o
   5   3   0       34.74       37.43      3.66 o
   6   3   0        0.29       -1.07      1.07 o
   1   4   0     1220.10     1155.16     21.23 o
   2   4   0       58.53       56.38      2.41 o
   3   4   0      588.63      601.33     17.14 o
   4   4   0       32.31       34.84      1.34 o
   5   4   0       23.39       23.52      1.07 o
   6   4   0        3.17        2.19      0.90 o
   1   5   0      998.91      989.85     19.87 o
   2   5   0      117.08      124.53      4.98 o
   3   5   0       91.34       83.50      1.68 o
   4   5   0      280.18      274.30      7.35 o
   5   5   0       34.02       29.09      2.34 o
   6   5   0        5.13       11.15      4.77 o
   2   6   0       73.78       61.18      2.59 o
   3   6   0      323.54      316.26      7.91 o
   4   6   0        9.91       13.13      2.54 o
   5   6   0       23.57       22.69      5.50 o
   6   6   0        6.41        5.40      2.96 o
   2   7   0      156.95      169.41      4.69 o
   3   7   0      192.68      189.45      7.96 o
   4   7   0       54.41       64.60      6.07 o
   5   7   0        0.11        0.93      1.81 o
   6   7   0        0.23        2.32      2.52 o
   3   8   0       59.61       60.31      3.50 o
   4   8   0       41.31       37.68      3.69 o
   5   8   0        0.40       -2.04      2.07 o
   4   9   0      219.47      237.58      8.40 o
  -1 -19   1       18.18       24.47      1.78 o
   0 -19   1        6.35        6.13      1.32 o
  -2 -18   1        1.37        1.45      2.02 o
  -1 -18   1       12.94       12.67      1.15 o
   0 -18   1        6.26        5.23      0.96 o
   1 -18   1        8.98        7.86      1.11 o
   2 -18   1       24.71       26.42      2.55 o
  -3 -17   1        0.41        0.57      1.60 o
  -2 -17   1       19.65       21.55      2.30 o
  -1 -17   1       30.63       31.52      1.47 o
   0 -17   1        5.87        4.57      0.83 o
   1 -17   1       15.95       12.63      1.28 o
   2 -17   1       37.61       41.89      5.44 o
   3 -17   1        1.06        0.54      1.31 o
  -3 -16   1        0.17        1.63      1.81 o
  -2 -16   1        0.69        1.07      0.59 o
  -1 -16   1       23.19       20.93      1.05 o
   0 -16   1        7.53        5.88      0.89 o
   1 -16   1        4.32        4.32      0.60 o
   2 -16   1       52.11       59.39      2.60 o
   3 -16   1        9.92        7.09      1.80 o
  -4 -15   1        0.31       -1.19      1.48 o
  -3 -15   1       17.93       19.76      2.01 o
  -2 -15   1       51.11       55.15      2.11 o
  -1 -15   1       30.24       27.55      0.99 o
   0 -15   1       37.04       41.33      1.08 o
   1 -15   1       30.44       28.22      1.26 o
   2 -15   1       22.02       20.96      1.13 o
   3 -15   1       17.33       12.88      4.89 o
   4 -15   1        1.91        2.39      2.12 o
  -4 -14   1       16.56       11.05      3.50 o
  -3 -14   1       13.68        8.63      3.29 o
  -2 -14   1       18.57       17.20      1.69 o
  -1 -14   1      246.12      242.16      2.97 o
   0 -14   1       22.81       19.97      1.01 o
   1 -14   1       16.66       16.92      0.76 o
   2 -14   1       11.96       13.30      0.92 o
   3 -14   1       11.84       17.43      1.91 o
   4 -14   1        5.01        3.93      1.67 o
  -5 -13   1        1.81        1.84      1.85 o
  -4 -13   1        3.69        4.43      2.38 o
  -3 -13   1        2.71        1.35      0.53 o
  -2 -13   1       11.35       10.77      0.85 o
  -1 -13   1       54.32       54.00      1.36 o
   0 -13   1       67.08       64.78      1.40 o
   1 -13   1        7.04        7.35      0.60 o
   2 -13   1      131.17      134.01      1.90 o
   3 -13   1       27.61       29.45      2.61 o
   4 -13   1        5.09        5.28      1.68 o
   5 -13   1        0.12        0.32      1.36 o
  -5 -12   1       18.04       18.41      3.57 o
  -4 -12   1      132.86      129.15      5.36 o
  -3 -12   1        3.32        2.08      0.65 o
  -2 -12   1       71.52       74.01      1.68 o
  -1 -12   1      337.19      343.20      3.90 o
   0 -12   1        7.61        7.55      0.58 o
   1 -12   1        6.14        5.31      0.60 o
   2 -12   1      107.34      110.03      1.61 o
   3 -12   1      138.40      146.24      5.27 o
   4 -12   1        6.56        6.29      2.10 o
   5 -12   1        6.30        7.22      2.18 o
  -5 -11   1        7.85        6.94      2.78 o
  -4 -11   1       23.69       18.56      1.91 o
  -3 -11   1       49.21       46.42      1.45 o
  -2 -11   1      707.83      697.58      7.05 o
  -1 -11   1      127.71      128.70      1.98 o
   0 -11   1       76.66       76.57      1.26 o
   1 -11   1       16.94       16.82      0.65 o
   2 -11   1       27.10       26.38      0.81 o
   3 -11   1      141.94      142.17      3.79 o
   4 -11   1      129.76      131.03      4.85 o
   5 -11   1       10.24       10.02      2.20 o
  -6 -10   1        2.64        2.96      1.92 o
  -5 -10   1       10.89        7.69      1.44 o
  -4 -10   1      156.82      145.24      5.62 o
  -3 -10   1       24.97       20.48      1.33 o
  -2 -10   1      100.91       99.52      1.99 o
  -1 -10   1      244.77      272.72      3.94 o
   0 -10   1      259.62      258.38      3.19 o
   1 -10   1      112.54      109.46      2.09 o
   2 -10   1       14.62       14.88      0.54 o
   3 -10   1      358.88      363.31      6.76 o
   4 -10   1       34.33       37.11      2.51 o
   5 -10   1       59.20       65.47      3.81 o
  -6  -9   1       16.36       17.26      3.51 o
  -5  -9   1       20.25       12.71      2.71 o
  -4  -9   1       64.89       60.02      2.07 o
  -3  -9   1       87.77       79.87      4.56 o
  -2  -9   1       65.81       70.11      1.55 o
  -1  -9   1      686.73      679.45      8.15 o
   0  -9   1        5.42        5.16      0.60 o
   1  -9   1      503.56      525.51      4.26 o
   2  -9   1       49.59       48.96      0.67 o
   3  -9   1      116.91      119.90      3.16 o
   4  -9   1       18.88       19.39      2.16 o
   5  -9   1       62.70       71.78      4.14 o
   6  -9   1       10.34       14.34      2.45 o
  -6  -8   1        0.65        0.91      1.21 o
  -5  -8   1       20.82       20.12      1.89 o
  -4  -8   1      164.38      157.69      3.46 o
  -3  -8   1       48.03       45.87      1.02 o
  -2  -8   1      518.80      509.78      7.23 o
  -1  -8   1      370.49      383.22      4.73 o
   0  -8   1      186.40      188.26      2.09 o
   1  -8   1      575.62      617.47      5.15 o
   2  -8   1       91.07       79.13      1.51 o
   3  -8   1       89.41       78.85      4.81 o
   4  -8   1       35.00       29.71      1.39 o
   5  -8   1       35.11       37.97      2.55 o
   6  -8   1       41.17       48.36      3.58 o
  -6  -7   1        4.58        5.28      1.66 o
  -5  -7   1       30.26       26.82      3.24 o
  -4  -7   1       55.63       56.59      2.35 o
  -3  -7   1       69.97       67.69      2.29 o
  -2  -7   1      153.95      157.30      2.17 o
  -1  -7   1     1218.15     1238.28     17.48 o
   0  -7   1      694.52      780.96      8.32 o
   1  -7   1      443.27      444.06      3.88 o
   2  -7   1        2.69        1.04      0.75 o
   3  -7   1       30.54       31.08      0.95 o
   4  -7   1       19.93       19.67      3.48 o
   5  -7   1        1.82        2.45      0.97 o
   6  -7   1       22.70       27.16      2.41 o
  -6  -6   1        2.28        1.95      1.19 o
  -5  -6   1       52.49       50.17      2.08 o
  -4  -6   1       99.15       98.65      4.38 o
  -3  -6   1       16.75       15.08      0.65 o
  -2  -6   1       39.56       37.46      1.39 o
  -1  -6   1      725.89      747.29      8.53 o
   0  -6   1     2981.89     3202.82     38.61 o
   1  -6   1       67.53       74.41      0.72 o
   2  -6   1      180.20      186.18      2.15 o
   3  -6   1       60.62       62.24      1.68 o
   4  -6   1       40.81       41.68      1.23 o
   5  -6   1        0.46        1.33      0.97 o
   6  -6   1        3.53        2.02      1.62 o
  -6  -5   1        1.02       -0.13      0.88 o
  -5  -5   1       17.56       20.27      1.48 o
  -4  -5   1      141.93      141.14      2.11 o
  -3  -5   1       64.38       64.31      1.99 o
  -2  -5   1       69.33       65.18      1.32 o
  -1  -5   1     1706.57     1708.45     19.22 o
   0  -5   1      168.78      189.90      2.35 o
   1  -5   1      200.45      182.97      2.98 o
   2  -5   1       56.71       51.62      0.90 o
   3  -5   1       43.33       48.56      2.19 o
   4  -5   1       52.20       56.35      1.56 o
   5  -5   1       13.98       16.45      1.09 o
   6  -5   1        4.39        4.98      1.07 o
  -6  -4   1        4.05        3.90      1.21 o
  -5  -4   1       12.90       14.67      1.67 o
  -4  -4   1      182.14      183.51      2.88 o
  -3  -4   1       68.66       72.89      1.22 o
  -2  -4   1     2576.95     2724.79     32.83 o
  -1  -4   1      489.12      458.20      4.73 o
   0  -4   1      315.61      288.56      3.26 o
   1  -4   1      171.87      171.09      2.17 o
   2  -4   1       61.59       62.20      1.55 o
   3  -4   1      885.88      923.24     10.44 o
   4  -4   1       14.67       14.51      1.12 o
   5  -4   1       98.00      102.32      2.04 o
   6  -4   1        9.20        9.02      1.35 o
  -7  -3   1        7.85        2.11      1.41 o
  -6  -3   1        1.52        1.92      1.49 o
  -5  -3   1       13.95       10.06      2.76 o
  -4  -3   1       71.35       70.31      1.72 o
  -3  -3   1      610.12      637.42      8.49 o
  -2  -3   1      938.34      898.23      9.79 o
  -1  -3   1     5309.65     5079.39    153.06 o
   0  -3   1     4221.05     4179.17     49.85 o
   1  -3   1      506.00      474.38      6.11 o
   2  -3   1       77.48       67.18      1.25 o
   3  -3   1       77.92       78.99      1.46 o
   4  -3   1      365.08      388.96      5.07 o
   5  -3   1       19.21       23.02      1.14 o
   6  -3   1       11.35       10.56      1.32 o
  -7  -2   1        9.65       12.33      5.10 o
  -6  -2   1       38.36       36.19      2.24 o
  -5  -2   1        1.11        1.10      0.87 o
  -4  -2   1      112.11      111.30      1.99 o
  -3  -2   1      240.33      240.89      2.98 o
  -2  -2   1       88.38       86.72      1.46 o
  -1  -2   1     3017.53     2923.90     59.51 o
   0  -2   1       50.52       56.75      0.81 o
   1  -2   1      474.06      425.38      5.93 o
   2  -2   1      613.10      604.65      6.41 o
   3  -2   1      124.83      126.07      2.55 o
   4  -2   1        8.11       10.65      0.92 o
   5  -2   1       30.11       29.24      1.37 o
   6  -2   1        2.96        2.58      0.84 o
  -7  -1   1        5.38        5.29      3.05 o
  -6  -1   1       82.50       84.62      3.49 o
  -5  -1   1       89.63       85.20      3.11 o
  -4  -1   1       88.27       87.19      1.61 o
  -3  -1   1      370.85      369.94      5.31 o
  -2  -1   1      756.05      732.29      6.65 o
  -1  -1   1      552.43      523.20      5.02 o
   1  -1   1     4018.59     3914.18     55.53 o
   2  -1   1      914.62      900.95      9.72 o
   3  -1   1      314.68      331.40      4.07 o
   4  -1   1       49.50       47.16      1.69 o
   5  -1   1       39.13       43.25      1.31 o
   6  -1   1       13.77       13.93      1.11 o
   7  -1   1       29.56       29.36      2.41 o
  -7   0   1        0.01       -0.38      1.10 o
  -6   0   1       12.18       10.35      2.55 o
  -5   0   1       11.05       12.30      3.16 o
  -4   0   1      100.74       98.46      2.02 o
  -3   0   1      121.57      119.02      1.77 o
  -2   0   1     1286.20     1335.68     17.72 o
  -1   0   1      170.96      145.05      1.70 o
   1   0   1        4.02        2.32      0.38 o
   2   0   1     1041.40     1074.75     11.10 o
   3   0   1     1216.09     1230.66     14.14 o
   4   0   1        6.23        7.45      1.24 o
   5   0   1       24.68       25.67      1.25 o
   6   0   1       23.75       23.31      2.45 o
   7   0   1        0.21        0.17      1.03 o
  -7   1   1        5.38        5.93      1.31 o
  -6   1   1       83.16       83.35      3.58 o
  -5   1   1       89.20       91.27      3.62 o
  -4   1   1       87.36       84.53      1.83 o
  -3   1   1      375.57      382.12      4.75 o
  -2   1   1      760.54      736.86      9.73 o
  -1   1   1      531.78      493.51      5.01 o
   1   1   1     4081.91     3960.52     72.67 o
   2   1   1      922.33      893.48     13.17 o
   3   1   1      305.42      328.03      4.87 o
   4   1   1       47.34       44.85      1.04 o
   5   1   1       39.42       40.79      1.26 o
   6   1   1       13.38       11.74      1.50 o
  -7   2   1        9.72       16.31      3.48 o
  -6   2   1       38.18       36.46      2.61 o
  -5   2   1        1.33        1.96      1.17 o
  -4   2   1      114.68      116.47      2.84 o
  -3   2   1      241.87      246.49      3.19 o
  -2   2   1       88.36       87.61      1.31 o
  -1   2   1     3037.29     2885.99     33.20 o
   0   2   1       51.33       57.62      0.76 o
   1   2   1      472.95      405.92     20.79 o
   2   2   1      611.84      611.61      5.17 o
   3   2   1      126.35      125.90      1.40 o
   4   2   1        7.36        9.50      0.75 o
   5   2   1       29.14       26.16      2.61 o
   6   2   1        2.91        1.63      1.03 o
  -7   3   1        7.87        5.47      2.81 o
  -6   3   1        1.64        2.59      1.54 o
  -5   3   1       14.20       12.53      2.15 o
  -4   3   1       71.78       71.23      1.88 o
  -3   3   1      609.65      639.68     14.02 o
  -2   3   1      943.19      927.91     10.97 o
  -1   3   1     5300.03     5188.22     66.12 o
   0   3   1     4224.43     4164.35     49.46 o
   2   3   1       75.40       65.67      1.28 o
   3   3   1       82.20       81.73      1.45 o
   4   3   1      362.17      378.45      7.11 o
   5   3   1       18.75       20.09      1.05 o
   6   3   1       11.16       11.71      3.63 o
  -6   4   1        4.09        1.68      1.47 o
  -5   4   1       12.34       12.69      1.68 o
  -4   4   1      182.25      187.94      7.72 o
  -3   4   1       67.31       68.89      1.43 o
  -2   4   1     2575.59     2754.43     33.12 o
  -1   4   1      495.84      468.02      5.20 o
   0   4   1      306.06      277.07      6.44 o
   2   4   1       58.22       56.48      2.52 o
   3   4   1      882.21      905.24      8.89 o
   4   4   1       13.62       13.94      0.90 o
   5   4   1       96.91       94.39      3.77 o
  -6   5   1        0.94       -0.59      1.95 o
  -5   5   1       17.77       18.44      2.37 o
  -4   5   1      138.91      142.93      3.01 o
  -3   5   1       62.20       61.54      1.46 o
  -2   5   1       72.46       69.93      1.83 o
  -1   5   1     1707.97     1754.58     19.14 o
   0   5   1      170.36      182.22      2.56 o
   3   5   1       40.57       47.40      2.87 o
   4   5   1       50.21       57.04      3.61 o
   5   5   1       14.14       12.30      0.60 o
  -6   6   1        2.30        1.19      2.51 o
  -5   6   1       52.03       55.17      6.40 o
  -4   6   1       99.85       93.64      1.91 o
  -3   6   1       17.33       14.23      1.56 o
  -2   6   1       38.19       35.65      1.14 o
  -1   6   1      729.50      760.69     19.62 o
   3   6   1       61.96       63.34      3.28 o
   4   6   1       41.12       43.33      3.46 o
  -6   7   1        4.41        9.25      4.98 o
  -5   7   1       30.52       29.05      3.73 o
  -4   7   1       55.31       56.26      3.91 o
  -3   7   1       70.00       63.32      2.65 o
  -2   7   1      154.29      160.37      3.76 o
  -1   7   1     1210.53     1234.17     23.92 o
  -6   8   1        0.66       -0.49      2.49 o
  -5   8   1       20.56       25.46      3.69 o
  -4   8   1      163.24      156.08      6.27 o
  -3   8   1       46.68       47.28      4.79 o
  -2   8   1      507.40      505.56     11.00 o
  -1   8   1      369.85      373.70      7.57 o
  -6   9   1       16.55       20.36      4.37 o
  -5   9   1       20.21       13.60      5.40 o
  -4   9   1       64.79       59.90      4.37 o
  -3   9   1       86.98       86.06      4.07 o
  -2   9   1       64.61       70.02      4.61 o
  -5  10   1       10.97       10.28      3.33 o
  -4  10   1      157.55      154.02      6.91 o
  -3  10   1       25.54       28.59      2.89 o
  -2  10   1      105.23      109.38      4.07 o
  -4  11   1       24.39       23.70      3.61 o
   0 -19   2        1.45        1.63      0.99 o
  -2 -18   2        0.46        1.25      1.91 o
  -1 -18   2       15.83       21.26      1.61 o
   0 -18   2       20.18       23.47      2.81 o
   1 -18   2       21.49       28.27      2.34 o
   2 -18   2       24.86       32.30      3.07 o
  -3 -17   2        7.36        8.40      2.44 o
  -2 -17   2        5.91        5.12      1.23 o
  -1 -17   2       24.88       31.09      1.34 o
   0 -17   2       18.35       19.96      1.47 o
   1 -17   2       36.61       41.10      2.11 o
   2 -17   2        9.94       12.29      2.91 o
   3 -17   2        5.96        6.81      2.91 o
  -3 -16   2        4.44        1.97      1.80 o
  -2 -16   2        2.06        0.65      0.60 o
  -1 -16   2       22.54       29.37      1.14 o
   0 -16   2       13.39       13.15      1.28 o
   1 -16   2       16.23       19.95      0.99 o
   2 -16   2        6.77        7.59      1.79 o
   3 -16   2       18.62       20.01      2.84 o
  -4 -15   2       20.01       26.65      3.63 o
  -3 -15   2       15.79       14.88      2.78 o
  -2 -15   2       21.43       22.16      1.07 o
  -1 -15   2        0.51        1.12      0.60 o
   0 -15   2       34.01       32.73      1.12 o
   1 -15   2       32.89       37.35      1.26 o
   2 -15   2       70.12       72.94      1.75 o
   3 -15   2       22.57       26.39      3.60 o
   4 -15   2        0.85        0.27      1.86 o
  -4 -14   2        5.09        6.65      2.59 o
  -3 -14   2       84.55       77.57      1.78 o
  -2 -14   2       53.07       54.56      1.48 o
  -1 -14   2      105.90       97.28      1.90 o
   0 -14   2       59.75       59.23      1.35 o
   1 -14   2       17.78       17.98      0.79 o
   2 -14   2       70.39       72.33      1.51 o
   3 -14   2       34.70       41.64      3.21 o
   4 -14   2        7.92        5.23      2.08 o
  -5 -13   2        0.47        2.47      2.74 o
  -4 -13   2       14.96       19.18      4.17 o
  -3 -13   2        1.32        0.49      0.54 o
  -2 -13   2        0.11       -0.60      1.21 o
  -1 -13   2      172.92      174.30      2.89 o
   0 -13   2       10.33        8.95      0.88 o
   1 -13   2       15.68       15.14      0.74 o
   2 -13   2       18.24       18.21      0.78 o
   3 -13   2        6.88        6.99      1.60 o
   4 -13   2       19.10       22.69      2.58 o
   5 -13   2        7.98        4.55      2.16 o
  -5 -12   2       21.39       27.74      3.88 o
  -4 -12   2       31.01       31.91      3.34 o
  -3 -12   2        4.97        5.64      0.94 o
  -2 -12   2        1.39        2.19      1.07 o
  -1 -12   2      742.73      737.20     10.60 o
   0 -12   2        8.43       11.30      1.56 o
   1 -12   2       16.08       15.97      0.71 o
   2 -12   2        6.26        6.89      0.56 o
   3 -12   2       73.13       72.49      3.04 o
   4 -12   2        5.70       11.05      2.08 o
   5 -12   2       12.02       11.85      2.39 o
  -5 -11   2       11.01       14.85      3.22 o
  -4 -11   2       65.03       59.93      7.86 o
  -3 -11   2      218.55      212.37      6.70 o
  -2 -11   2      804.92      812.26     11.27 o
  -1 -11   2      262.03      265.87      4.11 o
   0 -11   2       10.64       15.37      0.84 o
   1 -11   2       63.93       63.99      1.22 o
   2 -11   2        2.75        3.85      0.43 o
   3 -11   2      159.14      167.73      4.67 o
   4 -11   2       59.97       59.48      3.46 o
   5 -11   2       52.08       58.11      5.63 o
  -6 -10   2        0.90        1.10      4.28 o
  -5 -10   2       12.30       13.98      3.60 o
  -4 -10   2       11.90       10.93      1.12 o
  -3 -10   2      549.53      544.09      9.58 o
  -2 -10   2      362.29      358.28      5.07 o
  -1 -10   2       58.16       55.96      1.54 o
   0 -10   2       90.16       96.03      1.59 o
   1 -10   2       30.04       29.90      0.85 o
   2 -10   2       72.30       70.11      1.35 o
   3 -10   2       30.52       34.47      2.45 o
   4 -10   2      129.90      133.02      3.97 o
   5 -10   2       23.69       26.50      2.60 o
  -6  -9   2        1.35        2.73      2.25 o
  -5  -9   2        7.68        6.84      1.66 o
  -4  -9   2       63.65       64.52      2.01 o
  -3  -9   2      115.82      109.95      3.63 o
  -2  -9   2      206.89      211.19      3.63 o
  -1  -9   2      107.10      102.08      1.74 o
   0  -9   2       13.64       17.10      0.87 o
   1  -9   2      373.02      416.02      5.47 o
   2  -9   2       88.52       85.32      1.46 o
   3  -9   2       62.11       63.83      2.42 o
   4  -9   2       17.26       14.40      1.90 o
   5  -9   2        2.90        2.33      1.77 o
   6  -9   2        2.57        1.96      1.70 o
  -6  -8   2        6.87        6.43      1.82 o
  -5  -8   2       23.43       25.50      2.17 o
  -4  -8   2        0.55       -0.09      0.46 o
  -3  -8   2      123.57      122.51      2.21 o
  -2  -8   2      272.62      275.71      4.16 o
  -1  -8   2       94.87       88.18      1.62 o
   0  -8   2       53.07       58.20      1.23 o
   1  -8   2      143.80      152.91      2.18 o
   2  -8   2      308.27      301.95      5.90 o
   3  -8   2       51.17       48.22      2.11 o
   4  -8   2        2.71        3.22      1.21 o
   5  -8   2       10.03        9.42      2.11 o
   6  -8   2       11.39        6.78      3.41 o
  -6  -7   2        0.96        0.30      1.34 o
  -5  -7   2        7.17        7.92      2.25 o
  -4  -7   2       29.43       27.07      1.29 o
  -3  -7   2       24.22       25.14      1.11 o
  -2  -7   2      161.28      153.51      2.53 o
  -1  -7   2      507.29      504.69      6.26 o
   0  -7   2      546.27      593.51      9.01 o
   1  -7   2      135.09      129.95      2.24 o
   2  -7   2       14.70       14.00      1.58 o
   3  -7   2      120.02      115.70      2.75 o
   4  -7   2        2.38        2.89      1.09 o
   5  -7   2        5.89        7.91      1.89 o
   6  -7   2        7.24        4.17      2.09 o
  -6  -6   2       27.76       34.39      6.53 o
  -5  -6   2        6.73        4.79      1.17 o
  -4  -6   2       37.13       36.84      1.02 o
  -3  -6   2      157.88      162.86      2.73 o
  -2  -6   2     1328.65     1352.64     15.56 o
  -1  -6   2      105.97      112.52      1.81 o
   0  -6   2      552.97      586.41      6.42 o
   1  -6   2      896.87      933.12     10.02 o
   2  -6   2      354.44      351.46      6.10 o
   3  -6   2       27.95       29.79      2.19 o
   4  -6   2       56.23       56.38      2.03 o
   5  -6   2        2.29        1.68      1.36 o
   6  -6   2        0.62        0.27      1.00 o
  -6  -5   2       18.11       20.72      5.20 o
  -5  -5   2       29.03       28.67      2.22 o
  -4  -5   2       19.42       20.49      1.18 o
  -3  -5   2       66.54       68.28      1.75 o
  -2  -5   2     1506.90     1588.04     18.68 o
  -1  -5   2      660.12      664.45      7.39 o
   0  -5   2       15.81       13.70      0.83 o
   1  -5   2       93.71       91.24      1.60 o
   2  -5   2      596.90      619.93      8.91 o
   3  -5   2      219.80      223.02      4.41 o
   4  -5   2       28.81       28.76      1.72 o
   5  -5   2       10.06       10.90      1.74 o
   6  -5   2       26.07       24.61      2.18 o
  -6  -4   2       10.18       14.72      4.01 o
  -5  -4   2       41.77       47.75      1.83 o
  -4  -4   2      154.41      159.45      2.82 o
  -3  -4   2      237.92      254.20      2.89 o
  -2  -4   2      672.49      709.98      7.88 o
  -1  -4   2       44.36       47.36      1.03 o
   0  -4   2     2293.78     2224.80     36.85 o
   1  -4   2     1381.03     1372.01     17.79 o
   2  -4   2      504.25      482.99      6.84 o
   3  -4   2       69.73       71.82      2.80 o
   4  -4   2      190.56      190.47      3.56 o
   5  -4   2       73.78       82.12      2.32 o
   6  -4   2        5.31        3.71      1.57 o
  -7  -3   2        0.89        1.00      2.31 o
  -6  -3   2       47.84       49.76      3.10 o
  -5  -3   2      173.25      173.75      3.58 o
  -4  -3   2       55.95       57.29      1.32 o
  -3  -3   2      320.98      348.45      3.90 o
  -2  -3   2      367.06      349.65      4.29 o
  -1  -3   2     3484.60     3446.90     43.87 o
   0  -3   2     1219.67     1184.36     33.25 o
   1  -3   2     1143.94     1076.07     13.08 o
   2  -3   2      415.59      429.48      6.90 o
   3  -3   2      123.63      113.27      2.47 o
   4  -3   2       42.72       47.24      1.97 o
   5  -3   2       26.26       29.95      1.53 o
   6  -3   2        9.73       11.31      1.43 o
  -7  -2   2       15.95       22.13      2.73 o
  -6  -2   2       12.32       11.99      1.81 o
  -5  -2   2      262.20      277.60      5.35 o
  -4  -2   2       77.40       80.47      2.44 o
  -3  -2   2      179.42      186.55      2.87 o
  -2  -2   2        1.37        1.77      0.61 o
  -1  -2   2     1716.17     1648.87     75.71 o
   0  -2   2      670.01      664.55      8.32 o
   1  -2   2     2539.31     2555.84     35.31 o
   2  -2   2       36.04       39.31      2.01 o
   3  -2   2       23.16       21.75      0.82 o
   4  -2   2      158.46      162.56      2.54 o
   5  -2   2       23.16       24.47      2.07 o
   6  -2   2        0.68        2.15      1.92 o
  -7  -1   2        1.03        0.18      1.32 o
  -6  -1   2      205.96      214.45      5.30 o
  -5  -1   2      128.41      128.24      3.15 o
  -4  -1   2       71.43       66.85      1.77 o
  -3  -1   2       26.48       27.04      1.11 o
  -2  -1   2      767.37      749.45     23.85 o
  -1  -1   2     1469.46     1437.76     24.96 o
   0  -1   2     1300.46     1242.74     21.10 o
   1  -1   2     2444.12     2422.35     53.31 o
   2  -1   2      428.37      438.55     12.35 o
   3  -1   2       23.28       18.27      0.83 o
   4  -1   2       90.98       89.10      1.61 o
   5  -1   2       12.06       13.61      1.20 o
   6  -1   2        2.77        2.72      1.33 o
  -7   0   2       12.08       11.01      2.50 o
  -6   0   2       45.54       47.88      3.92 o
  -5   0   2      425.41      455.97      6.81 o
  -4   0   2      259.74      265.94      4.03 o
  -3   0   2       40.92       31.20      1.03 o
  -2   0   2      100.64      108.51      2.22 o
  -1   0   2     2133.69     2110.20     28.21 o
   0   0   2      409.96      383.21      9.86 o
   1   0   2    14278.87    14958.04    287.12 o
   2   0   2     1500.44     1548.74     29.45 o
   3   0   2      621.31      638.85      8.52 o
   4   0   2        1.86        1.90      0.67 o
   5   0   2       19.77       16.73      1.26 o
   6   0   2        4.54        4.36      1.01 o
  -7   1   2        1.03        0.38      1.38 o
  -6   1   2      204.84      217.88      5.98 o
  -5   1   2      128.48      130.45      3.23 o
  -4   1   2       72.98       66.56      2.09 o
  -3   1   2       28.47       27.61      1.34 o
  -2   1   2      755.92      744.60      8.41 o
  -1   1   2     1433.46     1416.66     18.09 o
   0   1   2     1302.93     1244.57     39.75 o
   1   1   2     2395.88     2380.92     58.83 o
   2   1   2      427.80      447.80      9.89 o
   3   1   2       24.16       21.11      0.88 o
   4   1   2       90.73       86.42      1.62 o
   5   1   2       11.56       11.09      1.32 o
   6   1   2        2.75        0.52      0.99 o
  -7   2   2       15.80       17.04      7.40 o
  -6   2   2       12.27       12.19      4.88 o
  -5   2   2      259.51      267.01      5.14 o
  -4   2   2       76.63       80.88      2.02 o
  -3   2   2      176.76      181.12      2.89 o
  -2   2   2        0.85        0.88      0.61 o
  -1   2   2     1699.85     1671.23     17.89 o
   0   2   2      677.00      643.72      7.93 o
   1   2   2     2539.30     2554.84     43.23 o
   2   2   2       41.01       42.58      1.15 o
   3   2   2       23.90       23.23      0.77 o
   4   2   2      158.00      163.60      3.13 o
   5   2   2       23.30       25.19      1.23 o
   6   2   2        0.69        0.76      1.04 o
  -6   3   2       47.53       52.61      3.01 o
  -5   3   2      173.15      177.52      4.77 o
  -4   3   2       53.45       57.03      1.96 o
  -3   3   2      316.22      340.49      4.58 o
  -2   3   2      362.34      347.28      5.25 o
  -1   3   2     3525.00     3479.41     42.18 o
   0   3   2     1213.97     1189.92     12.20 o
   1   3   2     1168.99     1089.65     13.27 o
   2   3   2      412.11      424.29      4.64 o
   3   3   2      123.96      118.16      2.34 o
   4   3   2       44.37       49.15      0.97 o
   5   3   2       26.26       28.65      1.07 o
   6   3   2       10.04        8.55      1.19 o
  -6   4   2       10.16       10.49      2.21 o
  -5   4   2       41.08       47.93      1.95 o
  -4   4   2      153.46      151.60      2.79 o
  -3   4   2      231.28      243.54      3.59 o
  -2   4   2      687.91      724.95      8.34 o
  -1   4   2       42.33       44.44      1.17 o
   0   4   2     2334.11     2214.26     24.74 o
   1   4   2     1378.32     1314.44     22.07 o
   2   4   2      499.16      460.37      6.59 o
   3   4   2       67.65       68.75      0.85 o
   4   4   2      187.75      194.70      2.44 o
   5   4   2       75.08       79.11      1.57 o
  -6   5   2       17.77       13.67      5.19 o
  -5   5   2       28.92       30.68      3.02 o
  -4   5   2       18.88       18.97      1.24 o
  -3   5   2       67.26       70.78      1.45 o
  -2   5   2     1504.78     1590.77     18.86 o
  -1   5   2      680.77      672.38      9.83 o
   0   5   2       16.34       12.45      0.68 o
   1   5   2       92.25       85.13      1.85 o
  -6   6   2       27.76       33.04      4.47 o
  -5   6   2        6.64        3.64      1.16 o
  -4   6   2       37.21       36.81      1.20 o
  -3   6   2      159.34      169.92      2.79 o
  -2   6   2     1325.69     1353.82     20.38 o
  -1   6   2      104.27      107.64      1.94 o
   0   6   2      549.22      565.49      6.10 o
   1   6   2      898.24      923.88     15.58 o
  -6   7   2        1.04        3.03      3.93 o
  -5   7   2        7.17        4.59      1.99 o
  -4   7   2       28.41       25.13      0.95 o
  -3   7   2       23.76       26.07      1.11 o
  -2   7   2      165.72      159.43      2.56 o
  -1   7   2      513.19      508.92     10.37 o
   0   7   2      542.88      578.15      7.49 o
  -6   8   2        6.82        7.31      3.34 o
  -5   8   2       23.58       26.60      6.05 o
  -4   8   2        0.57        0.57      0.75 o
  -3   8   2      125.41      125.18      2.30 o
  -2   8   2      274.12      268.00      3.84 o
  -1   8   2       97.77       86.57      2.57 o
  -6   9   2        1.29        2.37      5.04 o
  -5   9   2        7.75        7.36      3.00 o
  -4   9   2       64.49       73.21      6.65 o
  -3   9   2      114.72      102.95      4.39 o
  -2   9   2      207.63      210.43      5.13 o
  -1   9   2      106.56      100.79      2.99 o
  -6  10   2        0.91       -1.33      2.62 o
  -5  10   2       12.30       14.31      3.51 o
  -4  10   2       11.99       11.16      2.96 o
  -3  10   2      548.95      540.45     13.67 o
  -2  10   2      356.38      342.67      8.56 o
  -1  10   2       58.61       55.96      2.39 o
  -5  11   2       11.12       12.16      6.00 o
  -4  11   2       64.78       63.42      7.35 o
  -3  11   2      216.71      225.19      9.77 o
  -2  11   2      809.98      781.07     17.91 o
  -5  12   2       21.79       23.59      4.55 o
  -4  12   2       31.14       32.05      4.14 o
  -3  12   2        4.96        4.22      2.32 o
  -2 -18   3        2.92        4.39      1.59 o
  -1 -18   3       13.50       18.10      1.39 o
   0 -18   3        2.17        0.71      1.27 o
   1 -18   3        3.43        3.96      1.85 o
  -3 -17   3       31.01       33.90      4.74 o
  -2 -17   3       23.60       28.24      1.70 o
  -1 -17   3        6.65        6.20      0.79 o
   0 -17   3        8.48       10.79      1.14 o
   1 -17   3        7.63        6.49      1.12 o
   2 -17   3        4.57        4.90      2.05 o
  -3 -16   3       61.24       70.66      4.43 o
  -2 -16   3        1.81        0.65      0.72 o
  -1 -16   3        5.83        6.26      0.97 o
   0 -16   3        2.49        1.04      0.54 o
   1 -16   3       13.72       16.36      1.14 o
   2 -16   3        9.91       11.12      1.98 o
   3 -16   3       12.00       12.85      4.25 o
  -4 -15   3       23.13       36.93      3.96 o
  -3 -15   3       20.64       19.18      2.96 o
  -2 -15   3       22.76       23.28      1.97 o
  -1 -15   3       65.03       62.23      1.86 o
   0 -15   3       41.49       34.18      1.14 o
   1 -15   3        7.40        7.99      1.30 o
   2 -15   3       49.13       50.83      2.50 o
   3 -15   3       18.38       25.10      2.80 o
   4 -15   3        3.51        5.28      2.45 o
  -4 -14   3       14.79       19.16      4.33 o
  -3 -14   3       45.11       43.59      3.47 o
  -2 -14   3       75.40       76.43      2.32 o
  -1 -14   3       18.02       17.82      1.28 o
   0 -14   3      238.91      219.88      4.61 o
   1 -14   3       19.84       19.77      1.19 o
   2 -14   3       48.45       43.29      1.28 o
   3 -14   3       16.02       18.36      2.69 o
   4 -14   3        0.39        0.61      1.55 o
  -5 -13   3        3.29        3.31      2.29 o
  -4 -13   3        4.60        1.88      1.51 o
  -3 -13   3       36.31       33.37      1.75 o
  -2 -13   3       32.42       35.43      1.44 o
  -1 -13   3      104.45       96.69      2.25 o
   0 -13   3       31.17       27.82      1.12 o
   1 -13   3       30.18       29.50      1.62 o
   2 -13   3       95.93       90.26      2.68 o
   3 -13   3       67.55       68.61      3.20 o
   4 -13   3        9.07        9.57      2.56 o
  -5 -12   3        0.87        0.75      1.94 o
  -4 -12   3       18.42       21.00      3.09 o
  -3 -12   3       36.74       37.53      1.75 o
  -2 -12   3      168.05      163.81      2.83 o
  -1 -12   3       60.20       55.08      1.71 o
   0 -12   3       69.28       65.91      1.68 o
   1 -12   3        0.61        0.88      0.79 o
   2 -12   3       76.20       75.01      2.54 o
   3 -12   3       58.18       60.61      3.03 o
   4 -12   3        5.24        4.99      2.18 o
   5 -12   3        7.29        7.45      2.05 o
  -5 -11   3       16.80       15.79      3.32 o
  -4 -11   3       12.93       10.23      1.74 o
  -3 -11   3      104.60      103.98      3.64 o
  -2 -11   3       42.18       37.27      1.79 o
  -1 -11   3      253.91      246.34      3.69 o
   0 -11   3      111.80      116.93      2.03 o
   1 -11   3      163.99      164.09      5.11 o
   2 -11   3        4.47        4.31      0.54 o
   3 -11   3      218.90      206.74      4.79 o
   4 -11   3       27.49       30.38      2.99 o
   5 -11   3       22.01       22.88      2.75 o
  -5 -10   3       13.04       17.05      3.72 o
  -4 -10   3       30.48       25.83      2.94 o
  -3 -10   3      187.07      181.34      5.56 o
  -2 -10   3      148.40      145.76      2.75 o
  -1 -10   3      277.47      268.15      3.56 o
   0 -10   3      277.70      273.51      4.58 o
   1 -10   3       63.25       64.91      1.54 o
   2 -10   3       43.94       46.90      1.28 o
   3 -10   3       36.33       33.11      2.53 o
   4 -10   3      185.07      186.21      4.41 o
   5 -10   3        8.01       10.15      2.50 o
  -6  -9   3       23.69       23.45      6.40 o
  -5  -9   3       19.14       22.17      3.61 o
  -4  -9   3        2.19        0.63      0.67 o
  -3  -9   3      176.78      177.31      3.15 o
  -2  -9   3      262.52      253.42      3.49 o
  -1  -9   3       94.68      101.98      1.79 o
   0  -9   3       36.40       40.61      1.04 o
   1  -9   3      422.06      415.02      5.46 o
   2  -9   3      176.95      164.86      1.83 o
   3  -9   3       26.45       26.51      1.96 o
   4  -9   3       15.29       18.36      2.86 o
   5  -9   3        6.27        6.40      2.16 o
  -6  -8   3        3.26        2.35      1.45 o
  -5  -8   3        0.97        0.62      0.65 o
  -4  -8   3       12.10       12.67      0.98 o
  -3  -8   3       86.46       83.33      3.93 o
  -2  -8   3       15.95       16.16      1.53 o
  -1  -8   3      130.66      138.53      2.47 o
   0  -8   3      287.85      299.35      5.32 o
   1  -8   3      114.32      115.28      2.64 o
   2  -8   3      223.29      209.24      6.65 o
   3  -8   3        4.59        5.40      1.32 o
   4  -8   3       64.09       69.21      2.80 o
   5  -8   3       27.73       30.45      2.82 o
   6  -8   3        1.59        1.31      1.37 o
  -6  -7   3       38.60       39.01      4.34 o
  -5  -7   3       31.51       24.59      2.26 o
  -4  -7   3        5.14        7.15      0.73 o
  -3  -7   3       22.70       25.30      1.10 o
  -2  -7   3      149.51      164.47      2.83 o
  -1  -7   3      295.12      270.81      4.34 o
   0  -7   3      499.91      534.96      7.24 o
   1  -7   3      579.27      608.39      8.30 o
   2  -7   3      161.56      156.11      4.06 o
   3  -7   3       48.44       53.05      2.70 o
   4  -7   3       68.37       70.40      2.38 o
   5  -7   3        0.60        0.10      1.13 o
   6  -7   3       14.72       13.70      5.20 o
  -6  -6   3       34.58       34.42      5.90 o
  -5  -6   3       48.58       46.62      5.24 o
  -4  -6   3       31.06       35.02      1.46 o
  -3  -6   3       22.95       23.12      1.05 o
  -2  -6   3       16.60       17.31      1.19 o
  -1  -6   3      180.90      203.15      2.54 o
   0  -6   3     1387.44     1395.35     19.49 o
   1  -6   3      974.37     1060.98     26.53 o
   2  -6   3       18.84       17.77      1.66 o
   3  -6   3        7.04        7.41      1.49 o
   4  -6   3       34.67       36.35      1.81 o
   5  -6   3       43.51       46.86      2.47 o
   6  -6   3        1.55        1.24      1.34 o
  -6  -5   3       64.20       67.50      4.56 o
  -5  -5   3       23.71       25.64      2.27 o
  -4  -5   3       93.26       91.44      3.52 o
  -3  -5   3       96.82      104.64      2.18 o
  -2  -5   3      225.84      244.61      3.10 o
  -1  -5   3     1060.92     1130.97     16.17 o
   0  -5   3      560.90      539.52      7.88 o
   1  -5   3     1244.83     1310.32     17.43 o
   2  -5   3      235.34      234.33      2.57 o
   3  -5   3        9.79       10.24      1.30 o
   4  -5   3       68.44       73.48      2.19 o
   5  -5   3       26.72       27.02      2.01 o
   6  -5   3       21.80       21.74      3.13 o
  -6  -4   3       22.60       20.21      6.05 o
  -5  -4   3       12.43       12.04      1.56 o
  -4  -4   3      112.52      120.62      2.71 o
  -3  -4   3       34.82       32.12      1.96 o
  -2  -4   3      969.08     1081.95     15.16 o
  -1  -4   3     1189.69     1259.33     17.36 o
   0  -4   3      739.32      747.51      9.97 o
   1  -4   3      676.97      687.53     11.72 o
   2  -4   3      112.29      109.21      2.60 o
   3  -4   3       10.78       13.01      2.04 o
   4  -4   3      172.80      175.65      3.44 o
   5  -4   3       28.89       29.76      1.91 o
   6  -4   3        5.75        5.41      1.64 o
  -6  -3   3        2.03        3.17      1.68 o
  -5  -3   3       28.15       27.53      1.39 o
  -4  -3   3       56.59       58.42      1.54 o
  -3  -3   3      509.52      533.57      8.29 o
  -2  -3   3      469.67      495.17      7.10 o
  -1  -3   3       46.94       45.81      1.60 o
   0  -3   3      157.68      144.83      3.14 o
   1  -3   3      467.22      446.44      5.39 o
   2  -3   3      688.94      727.81     12.16 o
   3  -3   3      102.86      108.19      3.87 o
   4  -3   3       83.96       80.81      2.51 o
   5  -3   3        5.77        6.50      1.40 o
   6  -3   3        8.11       10.21      1.57 o
  -7  -2   3       17.37       18.22      4.31 o
  -6  -2   3       11.55        6.94      1.76 o
  -5  -2   3       64.38       62.34      2.37 o
  -4  -2   3        0.30        0.15      0.81 o
  -3  -2   3      247.27      245.25      3.46 o
  -2  -2   3      855.81      897.74     12.53 o
  -1  -2   3     1360.49     1331.06     18.29 o
   0  -2   3     1251.76     1232.52     15.77 o
   1  -2   3     1503.41     1562.80     26.87 o
   2  -2   3      682.83      677.70      7.07 o
   3  -2   3       51.37       56.27      1.95 o
   4  -2   3       71.93       70.88      1.94 o
   5  -2   3       32.42       33.73      1.86 o
   6  -2   3       18.78       12.85      2.05 o
  -7  -1   3        2.17        0.72      2.55 o
  -6  -1   3       15.35       17.43      2.45 o
  -5  -1   3       31.64       32.18      2.00 o
  -4  -1   3       21.75       22.11      1.35 o
  -3  -1   3      296.93      312.19      4.43 o
  -2  -1   3       27.42       26.18      1.35 o
  -1  -1   3      793.11      795.05     10.74 o
   0  -1   3      568.80      512.50      7.42 o
   1  -1   3     2831.64     2857.41     61.12 o
   2  -1   3      476.86      496.98      5.58 o
   3  -1   3      158.68      159.87      3.15 o
   4  -1   3       55.90       53.48      2.31 o
   5  -1   3       40.83       40.64      1.95 o
   6  -1   3        4.72        4.60      1.08 o
  -7   0   3        8.97       11.81      2.64 o
  -6   0   3        7.05        6.97      2.65 o
  -5   0   3      281.84      294.43      5.05 o
  -4   0   3       38.29       41.13      2.19 o
  -3   0   3      398.08      424.49      5.68 o
  -2   0   3     3595.60     3775.12     60.08 o
  -1   0   3      778.58      819.21     11.07 o
   0   0   3       91.80       98.10      2.67 o
   1   0   3     4416.92     4483.16     69.64 o
   2   0   3       34.09       33.88      1.10 o
   3   0   3       58.26       66.03      1.74 o
   4   0   3       32.96       34.81      1.41 o
   5   0   3        4.18        3.25      0.80 o
   6   0   3       12.46        9.99      1.79 o
  -7   1   3        2.16        2.58      1.85 o
  -6   1   3       15.72       15.98      2.48 o
  -5   1   3       31.73       33.32      2.57 o
  -4   1   3       22.68       23.34      1.61 o
  -3   1   3      294.68      309.93      3.93 o
  -2   1   3       25.72       24.14      1.21 o
  -1   1   3      798.15      799.43     10.78 o
   0   1   3      570.48      518.15      9.98 o
   1   1   3     2805.37     2784.92     54.48 o
   2   1   3      478.88      499.97     15.76 o
   3   1   3      159.63      158.32      2.45 o
   4   1   3       55.43       57.49      2.28 o
   5   1   3       40.62       39.91      1.54 o
   6   1   3        4.78        3.43      0.82 o
  -7   2   3       17.52       19.32      5.29 o
  -6   2   3       11.56       11.34      2.12 o
  -5   2   3       65.77       67.51      2.05 o
  -4   2   3        0.24       -0.75      0.75 o
  -3   2   3      247.24      244.27      3.57 o
  -2   2   3      869.32      920.59     10.13 o
  -1   2   3     1358.80     1390.95     18.40 o
   0   2   3     1256.83     1211.95     16.03 o
   1   2   3     1502.79     1537.33     20.01 o
   2   2   3      691.90      684.84      8.61 o
   3   2   3       52.28       57.59      1.37 o
   4   2   3       72.86       74.16      1.53 o
   5   2   3       33.02       33.22      1.19 o
   6   2   3       18.64       12.80      4.22 o
  -6   3   3        2.13        1.33      1.96 o
  -5   3   3       28.35       29.77      1.65 o
  -4   3   3       57.81       57.68      1.87 o
  -3   3   3      515.42      530.02      6.65 o
  -2   3   3      479.13      501.89      5.91 o
  -1   3   3       41.19       40.74      1.91 o
   0   3   3      158.37      138.63      2.57 o
   1   3   3      454.93      417.75      5.47 o
   2   3   3      690.81      725.29      8.68 o
   3   3   3      108.78      118.41      2.43 o
   4   3   3       85.14       82.22      1.63 o
   5   3   3        6.15        5.61      0.64 o
  -6   4   3       22.68       19.71      1.95 o
  -5   4   3       13.19       17.91      1.96 o
  -4   4   3      113.27      120.91      2.65 o
  -3   4   3       37.01       33.15      1.21 o
  -2   4   3      951.91     1015.75     11.78 o
  -1   4   3     1198.93     1280.63     14.23 o
   0   4   3      721.52      726.80      7.57 o
   1   4   3      677.12      673.98     10.52 o
   2   4   3      116.55      108.37      2.73 o
   3   4   3       11.20       12.28      0.43 o
   4   4   3      176.02      185.46      2.20 o
   5   4   3       28.00       27.38      1.00 o
  -6   5   3       64.71       64.52      3.76 o
  -5   5   3       23.60       24.52      1.70 o
  -4   5   3       94.03       92.55      2.32 o
  -3   5   3       94.60      101.92      1.87 o
  -2   5   3      227.85      244.92      3.89 o
  -1   5   3     1034.45     1094.51     12.55 o
   0   5   3      566.15      525.87      5.53 o
   1   5   3     1270.16     1301.95     13.16 o
   2   5   3      236.94      233.35      3.56 o
  -6   6   3       34.57       26.82      7.16 o
  -5   6   3       48.93       46.95      2.62 o
  -4   6   3       30.96       34.30      1.75 o
  -3   6   3       21.15       21.28      1.41 o
  -2   6   3       18.21       22.32      1.39 o
  -1   6   3      183.50      208.92      3.44 o
   0   6   3     1393.20     1382.96     18.83 o
   1   6   3      975.46     1034.95     43.39 o
   2   6   3       19.55       18.74      0.59 o
  -6   7   3       38.55       40.57      4.99 o
  -5   7   3       31.46       27.70      5.85 o
  -4   7   3        5.27        7.07      0.83 o
  -3   7   3       23.33       24.75      1.31 o
  -2   7   3      145.50      161.27      2.55 o
  -1   7   3      300.47      272.10      3.48 o
   0   7   3      502.09      548.46      5.95 o
   1   7   3      591.01      628.16     11.13 o
  -6   8   3        3.26        6.62      3.03 o
  -5   8   3        1.09        0.55      0.86 o
  -4   8   3       11.83       12.45      1.18 o
  -3   8   3       87.62       88.91      2.52 o
  -2   8   3       16.60       14.40      1.08 o
  -1   8   3      131.23      135.66      2.73 o
   0   8   3      293.51      303.67      4.30 o
   1   8   3      114.94      119.69      3.03 o
  -6   9   3       23.42       31.50      7.40 o
  -5   9   3       19.13       22.26      3.74 o
  -4   9   3        2.47        0.65      0.83 o
  -3   9   3      175.87      170.91      3.87 o
  -2   9   3      262.07      248.86      3.68 o
  -1   9   3       98.67      107.26      2.50 o
   0   9   3       36.97       41.69      1.78 o
  -5  10   3       12.79       14.75      5.76 o
  -4  10   3       30.04       23.62      6.38 o
  -3  10   3      186.05      172.85      3.71 o
  -2  10   3      151.94      146.41      3.47 o
  -1  10   3      273.91      260.77      4.86 o
  -5  11   3       16.82       18.29      3.77 o
  -4  11   3       13.47       16.03      4.84 o
  -3  11   3      105.71       97.88      2.50 o
  -2  11   3       41.14       39.45      4.18 o
  -1  11   3      253.74      245.97      7.32 o
  -5  12   3        0.82        1.33      4.11 o
  -4  12   3       18.42       17.01      3.51 o
  -3  12   3       37.80       42.69      3.54 o
  -2  12   3      166.78      163.01      7.23 o
  -5  13   3        3.29        0.33      3.06 o
  -4  13   3        4.40        5.21      2.36 o
  -3  13   3       36.10       34.36      3.47 o
  -2  13   3       33.00       40.27      2.87 o
  -4  14   3       14.69       16.56      3.81 o
  -1 -18   4       18.81       21.78      1.62 o
   0 -18   4       16.88       16.64      1.86 o
   1 -18   4        2.04        3.46      1.89 o
  -2 -17   4       27.87       30.32      2.04 o
  -1 -17   4        6.36        4.26      1.15 o
   0 -17   4        6.89        9.93      1.27 o
   1 -17   4        1.27        2.06      1.17 o
   2 -17   4        1.21        2.58      1.95 o
  -3 -16   4       62.27       53.66     34.85 o
  -2 -16   4       10.38        7.02      3.29 o
  -1 -16   4       10.10        8.43      1.54 o
   0 -16   4       49.70       53.23      2.41 o
   1 -16   4        5.66        4.69      0.96 o
   2 -16   4        9.36        8.08      2.23 o
   3 -16   4       16.92       15.58      4.57 o
  -4 -15   4        1.61        0.97      2.77 o
  -3 -15   4        8.55        7.27      1.18 o
  -2 -15   4        4.72        4.98      1.67 o
  -1 -15   4        9.13        7.91      2.33 o
   0 -15   4        3.85        6.38      1.80 o
   1 -15   4       27.69       31.38      1.44 o
   2 -15   4       11.15       13.50      2.41 o
   3 -15   4       28.98       32.36      2.58 o
  -4 -14   4        1.09        2.74      2.01 o
  -3 -14   4       21.60       24.39      1.48 o
  -2 -14   4        7.74        8.32      1.34 o
  -1 -14   4       16.61       19.60      2.61 o
   0 -14   4       40.81       49.83      2.37 o
   1 -14   4        1.87        0.88      0.65 o
   2 -14   4       18.96       16.29      1.86 o
   3 -14   4       23.77       26.42      2.32 o
   4 -14   4        0.48        1.57      1.60 o
  -5 -13   4        6.21        8.40      6.51 o
  -4 -13   4        6.73        3.88      5.30 o
  -3 -13   4        8.99       11.68      1.63 o
  -2 -13   4       26.23       29.90      1.73 o
  -1 -13   4      118.22      130.44      4.48 o
   0 -13   4      210.40      202.51      9.82 o
   1 -13   4        5.45        7.36      1.20 o
   2 -13   4        5.86        4.61      0.64 o
   3 -13   4        6.56        6.46      1.88 o
   4 -13   4        3.92        3.71      1.98 o
  -5 -12   4        1.81        2.06      1.99 o
  -4 -12   4       11.13        8.26      4.66 o
  -3 -12   4        6.74        6.02      1.28 o
  -2 -12   4      129.86      128.85      2.89 o
  -1 -12   4      212.83      213.28      5.54 o
   0 -12   4      236.08      241.92      6.68 o
   1 -12   4        5.90        3.75      1.14 o
   2 -12   4        9.56        9.05      0.65 o
   3 -12   4        5.58        5.51      2.06 o
   4 -12   4       18.12       18.86      2.89 o
   5 -12   4        8.65       10.34      2.87 o
  -5 -11   4        3.47        1.26      1.64 o
  -4 -11   4       15.86       11.66      5.85 o
  -3 -11   4       53.67       50.62      1.72 o
  -2 -11   4       10.74       15.87      1.15 o
  -1 -11   4      110.99      106.67      4.40 o
   0 -11   4      203.82      209.36      5.68 o
   1 -11   4      104.92      100.72      2.64 o
   2 -11   4       47.89       40.99      2.39 o
   3 -11   4       41.60       42.00      3.12 o
   4 -11   4       34.70       38.85      2.85 o
   5 -11   4       33.56       38.11      3.62 o
  -5 -10   4       17.14       16.54      7.07 o
  -4 -10   4       14.28       10.55      1.08 o
  -3 -10   4       63.48       61.42      2.19 o
  -2 -10   4      360.40      350.20      9.71 o
  -1 -10   4      158.13      151.96      3.59 o
   0 -10   4      117.49      121.38      7.29 o
   1 -10   4       52.62       48.09      1.96 o
   2 -10   4       36.41       32.51      1.71 o
   3 -10   4       77.74       78.21      3.95 o
   4 -10   4       77.62       75.96      3.34 o
   5 -10   4       14.03       15.40      2.80 o
  -6  -9   4        3.33        1.83      1.60 o
  -5  -9   4        1.18        0.58      0.97 o
  -4  -9   4       19.98       16.37      1.89 o
  -3  -9   4      166.74      161.28      3.68 o
  -2  -9   4      316.16      318.86      8.33 o
  -1  -9   4      194.94      187.86      9.87 o
   0  -9   4      126.74      129.22      4.43 o
   1  -9   4       21.30       21.79      1.94 o
   2  -9   4        2.11        2.16      0.53 o
   3  -9   4       19.77       20.24      2.54 o
   4  -9   4       36.68       36.65      2.53 o
   5  -9   4        9.04       10.80      2.10 o
  -6  -8   4       12.26       10.07      3.63 o
  -5  -8   4        3.47        4.02      1.42 o
  -4  -8   4       51.13       42.18     10.37 o
  -3  -8   4       45.07       49.75      2.63 o
  -2  -8   4      127.23      125.11      3.01 o
  -1  -8   4      442.25      432.79      7.02 o
   0  -8   4      277.22      276.77      6.76 o
   1  -8   4      251.01      287.08     11.18 o
   2  -8   4       43.41       40.75      1.02 o
   3  -8   4       24.21       26.81      3.31 o
   4  -8   4       30.24       32.06      2.59 o
   5  -8   4        9.08        8.21      1.91 o
  -6  -7   4        5.06        4.88      2.42 o
  -5  -7   4       30.34       27.14      2.55 o
  -4  -7   4       29.64       33.42      2.05 o
  -3  -7   4       73.05       71.75      5.66 o
  -2  -7   4      301.32      296.61      4.75 o
  -1  -7   4       15.52       14.60      1.28 o
   0  -7   4       25.31       22.63      1.17 o
   1  -7   4       98.92       95.81      3.49 o
   2  -7   4      356.65      364.32     10.19 o
   3  -7   4       96.17       99.80      9.73 o
   4  -7   4       37.72       39.24      2.57 o
   5  -7   4       32.48       37.31      2.50 o
   6  -7   4        5.67        3.15      1.92 o
  -6  -6   4        2.83        2.41      1.51 o
  -5  -6   4       44.94       40.16      5.97 o
  -4  -6   4       26.78       22.60      2.15 o
  -3  -6   4       53.89       56.90      1.89 o
  -2  -6   4      243.42      250.55      4.55 o
  -1  -6   4      220.38      232.70      3.72 o
   0  -6   4      348.85      350.11      5.36 o
   1  -6   4      337.01      338.99      4.98 o
   2  -6   4      186.46      177.73      3.95 o
   3  -6   4      182.92      179.70      5.50 o
   4  -6   4      118.78      111.42      3.54 o
   5  -6   4       11.27       11.29      1.77 o
   6  -6   4        2.01        1.78      1.55 o
  -6  -5   4        4.04        3.50      1.58 o
  -5  -5   4       16.39       12.72      1.27 o
  -4  -5   4        1.50        1.71      1.00 o
  -3  -5   4      323.44      315.96     10.30 o
  -2  -5   4      209.86      192.02      4.25 o
  -1  -5   4     1477.74     1508.55     22.58 o
   0  -5   4     1137.87     1159.69     15.76 o
   1  -5   4      154.59      146.69      2.68 o
   2  -5   4      116.79      115.83      1.92 o
   3  -5   4       97.90       98.37      3.93 o
   4  -5   4       32.03       35.04      2.19 o
   5  -5   4       52.62       53.48      2.49 o
   6  -5   4        6.97        3.78      2.00 o
  -6  -4   4        9.72        7.89      1.63 o
  -5  -4   4        1.01        0.69      0.79 o
  -4  -4   4       58.15       59.15      1.86 o
  -3  -4   4       26.12       27.62      1.84 o
  -2  -4   4      182.67      177.76      5.71 o
  -1  -4   4     1105.08     1128.24     22.57 o
   0  -4   4      122.69      121.36      2.28 o
   1  -4   4       54.68       59.50      1.68 o
   2  -4   4      304.86      294.38      3.77 o
   3  -4   4      102.79      103.40      3.07 o
   4  -4   4       96.86       96.07      2.90 o
   5  -4   4       25.92       24.91      1.98 o
   6  -4   4        2.80        0.57      1.30 o
  -6  -3   4       12.74        9.70      1.44 o
  -5  -3   4       18.86       18.28      1.61 o
  -4  -3   4       31.26       34.78      1.88 o
  -3  -3   4      394.82      410.36      7.46 o
  -2  -3   4       68.16       67.17      2.86 o
  -1  -3   4       28.74       30.71      2.03 o
   0  -3   4      177.50      174.39      2.79 o
   1  -3   4      274.38      270.45      4.07 o
   2  -3   4      252.69      257.75      3.52 o
   3  -3   4      137.32      138.55      3.35 o
   4  -3   4      108.55      100.14      2.47 o
   5  -3   4       24.80       27.75      1.70 o
   6  -3   4        5.09        7.43      1.80 o
  -6  -2   4        5.12        6.47      1.26 o
  -5  -2   4       17.62       20.28      2.27 o
  -4  -2   4      210.04      216.26      3.72 o
  -3  -2   4       30.26       33.00      1.48 o
  -2  -2   4      509.71      528.10      7.43 o
  -1  -2   4       22.59       20.42      1.40 o
   0  -2   4      410.89      380.54      5.17 o
   1  -2   4      644.49      666.89      9.88 o
   2  -2   4      228.41      213.52      3.11 o
   3  -2   4       78.09       83.72      3.07 o
   4  -2   4        5.09        4.64      0.96 o
   5  -2   4      118.43      113.19      3.18 o
   6  -2   4        3.21        3.60      1.28 o
  -6  -1   4        3.79        6.33      2.98 o
  -5  -1   4      141.16      149.21      3.19 o
  -4  -1   4       61.89       59.70      1.98 o
  -3  -1   4       88.06       88.61      1.88 o
  -2  -1   4      369.52      370.76      5.40 o
  -1  -1   4      984.94      961.67     12.88 o
   0  -1   4      490.61      471.80      7.31 o
   1  -1   4       66.90       76.99      2.04 o
   2  -1   4     2385.48     2551.66     71.44 o
   3  -1   4        6.91        7.00      1.52 o
   4  -1   4       64.03       64.71      1.60 o
   5  -1   4       10.09       12.76      1.24 o
   6  -1   4       15.62       13.42      2.88 o
  -6   0   4        1.29        2.99      1.79 o
  -5   0   4        6.17        5.12      1.30 o
  -4   0   4       34.26       35.19      1.83 o
  -3   0   4       68.39       70.89      1.82 o
  -2   0   4        1.78        3.86      0.85 o
  -1   0   4      607.30      587.91      8.41 o
   0   0   4      150.11      140.04      2.46 o
   1   0   4      426.17      406.10      6.17 o
   2   0   4     1048.58     1168.28     16.25 o
   3   0   4       35.46       32.21      1.24 o
   4   0   4        4.65        4.60      1.16 o
   5   0   4       80.14       87.77      2.23 o
   6   0   4        0.07        0.59      0.92 o
  -6   1   4        3.92        3.35      1.39 o
  -5   1   4      140.92      146.90      4.35 o
  -4   1   4       59.30       57.88      2.00 o
  -3   1   4       85.22       85.84      1.84 o
  -2   1   4      380.99      381.45      5.99 o
  -1   1   4      991.13      978.93     13.67 o
   0   1   4      499.33      473.11      7.03 o
   1   1   4       74.07       85.19      3.59 o
   2   1   4     2384.16     2453.27     35.93 o
   3   1   4        6.25        7.90      1.20 o
   4   1   4       63.97       62.49      1.72 o
   5   1   4       10.62        7.54      1.40 o
   6   1   4       15.46       11.60      1.20 o
  -6   2   4        5.10        7.22      1.50 o
  -5   2   4       18.44       19.94      1.50 o
  -4   2   4      208.65      218.32      4.14 o
  -3   2   4       33.06       35.44      1.99 o
  -2   2   4      502.57      535.97      6.50 o
  -1   2   4       22.88       22.60      1.96 o
   0   2   4      425.44      401.43      5.37 o
   1   2   4      644.59      661.86      8.85 o
   2   2   4      234.07      221.14      2.64 o
   3   2   4       76.79       81.00      1.80 o
   4   2   4        4.54        4.09      0.72 o
   5   2   4      118.00      115.16      2.42 o
   6   2   4        3.33        2.12      0.66 o
  -6   3   4       12.97       11.80      1.54 o
  -5   3   4       18.97       20.26      1.90 o
  -4   3   4       33.18       38.09      1.51 o
  -3   3   4      390.83      405.32      5.21 o
  -2   3   4       65.48       62.70      1.90 o
  -1   3   4       31.11       33.78      1.33 o
   0   3   4      173.38      169.58      3.08 o
   1   3   4      289.59      282.63      4.13 o
   2   3   4      253.37      263.35      3.11 o
   3   3   4      131.86      136.02      1.99 o
   4   3   4      107.87      104.69      2.28 o
   5   3   4       24.16       25.44      1.23 o
   6   3   4        5.08       -0.67      1.51 o
  -6   4   4        9.66        5.02      2.76 o
  -5   4   4        1.01       -0.17      0.91 o
  -4   4   4       57.26       60.45      2.33 o
  -3   4   4       28.20       30.38      1.63 o
  -2   4   4      178.67      173.57      3.02 o
  -1   4   4     1090.75     1127.44     13.15 o
   0   4   4      130.51      127.69      2.65 o
   1   4   4       54.74       61.41      1.72 o
   2   4   4      308.14      296.70      3.73 o
   3   4   4      102.38      102.29      1.83 o
   4   4   4       94.42       92.55      1.55 o
   5   4   4       25.22       22.64      0.88 o
  -6   5   4        3.94        2.82      2.14 o
  -5   5   4       16.26       13.77      1.76 o
  -4   5   4        1.83        2.52      0.80 o
  -3   5   4      322.80      306.65      4.51 o
  -2   5   4      206.36      183.34      2.72 o
  -1   5   4     1481.19     1504.30     17.62 o
   0   5   4     1134.08     1161.74     12.88 o
   1   5   4      156.60      154.14      3.08 o
   2   5   4      116.43      110.48      1.34 o
   3   5   4       98.86       92.21      2.25 o
   4   5   4       32.95       32.36      1.52 o
  -6   6   4        2.78        2.65      2.78 o
  -5   6   4       44.14       44.25      2.35 o
  -4   6   4       26.30       26.89      3.62 o
  -3   6   4       54.74       55.81      1.56 o
  -2   6   4      246.75      245.46      3.60 o
  -1   6   4      215.66      223.01      2.91 o
   0   6   4      338.73      332.95      3.90 o
   1   6   4      337.69      330.20      3.50 o
   2   6   4      182.22      178.42      3.21 o
  -6   7   4        5.23        5.25      3.14 o
  -5   7   4       30.50       25.57      1.47 o
  -4   7   4       29.21       31.15      1.91 o
  -3   7   4       71.35       70.31      2.06 o
  -2   7   4      302.25      300.63      4.00 o
  -1   7   4       14.28       12.35      0.96 o
   0   7   4       24.81       22.49      1.06 o
   1   7   4       95.85       89.75      2.30 o
   2   7   4      357.06      371.72      6.08 o
  -6   8   4       12.31        8.91      5.83 o
  -5   8   4        3.46        3.33      0.89 o
  -4   8   4       51.42       44.23      2.14 o
  -3   8   4       45.83       51.36      2.33 o
  -2   8   4      130.34      122.18      2.45 o
  -1   8   4      445.67      445.67      6.29 o
   0   8   4      284.26      277.87      3.49 o
   1   8   4      249.69      276.70      3.18 o
   2   8   4       41.69       39.65      1.19 o
  -6   9   4        3.40        3.45      2.99 o
  -5   9   4        1.16        1.56      0.72 o
  -4   9   4       19.21       13.21      1.17 o
  -3   9   4      167.90      151.81      3.11 o
  -2   9   4      322.14      320.57      4.68 o
  -1   9   4      196.11      190.26      2.79 o
   0   9   4      125.03      124.20      2.25 o
   1   9   4       20.79       18.55      1.80 o
  -5  10   4       16.84       15.79      3.62 o
  -4  10   4       14.09        8.34      2.41 o
  -3  10   4       65.52       67.64      2.38 o
  -2  10   4      360.25      340.34      4.82 o
  -1  10   4      161.62      154.28      2.51 o
   0  10   4      112.36      113.97      2.41 o
   1  10   4       52.54       47.17      1.66 o
  -5  11   4        3.44        0.85      2.47 o
  -4  11   4       15.34       11.97      6.40 o
  -3  11   4       53.86       50.73      2.23 o
  -2  11   4       11.30       16.74      2.12 o
  -1  11   4      114.75      102.06      2.07 o
   0  11   4      206.40      203.37      4.04 o
  -5  12   4        1.93        2.85      2.92 o
  -4  12   4       11.22        9.07      1.08 o
  -3  12   4        6.38        5.82      1.08 o
  -2  12   4      131.54      126.40      3.34 o
  -1  12   4      211.38      211.45      5.52 o
  -4  13   4        6.91        9.13      2.85 o
  -3  13   4        9.17       11.98      2.60 o
  -2  13   4       25.64       29.81      2.73 o
  -1  13   4      118.40      120.97      3.94 o
  -4  14   4        1.12        0.52      4.15 o
  -3  14   4       22.12       20.37      5.17 o
  -2  14   4        7.94        8.10      2.08 o
  -4  15   4        1.60        1.30      2.47 o
   0 -18   5       40.48       41.11      2.70 o
  -2 -17   5       38.26       43.60      2.89 o
  -1 -17   5       31.41       34.22      2.93 o
   0 -17   5        1.10        0.66      1.15 o
   1 -17   5       14.70       22.72      3.23 o
   2 -17   5        6.09        4.86      2.67 o
  -3 -16   5       42.63       53.22      5.26 o
  -2 -16   5       75.00       79.51      3.12 o
  -1 -16   5       18.33       19.10      2.47 o
   0 -16   5        1.64        0.39      0.96 o
   1 -16   5       41.87       33.14      2.12 o
   2 -16   5       26.35       28.68      3.70 o
  -3 -15   5       39.33       38.71      5.45 o
  -2 -15   5        4.59        7.11      1.47 o
  -1 -15   5        5.96        4.87      2.30 o
   0 -15   5        1.62        2.24      1.22 o
   1 -15   5       24.34       22.84      1.92 o
   2 -15   5       25.36       25.61      2.97 o
   3 -15   5       25.10       29.25      3.91 o
  -4 -14   5        8.23        7.59      3.50 o
  -3 -14   5        8.83        7.24      2.34 o
  -2 -14   5        1.07       -0.11      1.01 o
  -1 -14   5        7.30        6.66      2.34 o
   0 -14   5       99.18       93.28      3.62 o
   1 -14   5       46.88       38.08      2.11 o
   2 -14   5       29.81       37.42      4.13 o
   3 -14   5        6.54        8.15      2.15 o
   4 -14   5        8.24       11.21      4.50 o
  -4 -13   5        0.35       -1.14      2.47 o
  -3 -13   5        0.05        0.70      1.15 o
  -2 -13   5       39.74       47.50      2.22 o
  -1 -13   5        1.70        1.85      1.80 o
   0 -13   5       99.95       99.75      3.33 o
   1 -13   5        3.76        3.49      0.92 o
   2 -13   5       18.00       15.56      1.89 o
   3 -13   5       27.61       29.07      2.42 o
   4 -13   5        1.07        3.00      2.54 o
  -5 -12   5        2.67       -0.29      2.31 o
  -4 -12   5        1.34        2.12      1.76 o
  -3 -12   5       31.62       32.08      2.51 o
  -2 -12   5       60.99       58.49      2.33 o
  -1 -12   5       17.76       17.22      1.96 o
   0 -12   5      118.26      117.66      6.56 o
   1 -12   5       30.02       33.99      1.79 o
   2 -12   5        1.90        1.37      0.79 o
   3 -12   5        3.49        3.68      2.21 o
   4 -12   5       44.53       48.50      3.24 o
  -5 -11   5        4.45        3.77      2.42 o
  -4 -11   5       62.59       57.99      8.26 o
  -3 -11   5       22.89       20.73      3.32 o
  -2 -11   5       25.40       29.48      2.21 o
  -1 -11   5        0.10       -0.53      1.03 o
   0 -11   5      139.24      136.86      5.07 o
   1 -11   5        2.52        2.37      1.15 o
   2 -11   5       24.54       22.26      3.41 o
   3 -11   5       28.16       31.88      6.43 o
   4 -11   5        9.41       10.55      2.58 o
   5 -11   5       30.56       31.32      3.53 o
  -5 -10   5       17.50       12.93      4.72 o
  -4 -10   5       15.43       18.11      4.72 o
  -3 -10   5      233.97      222.59      6.92 o
  -2 -10   5      119.36      127.25      4.47 o
  -1 -10   5       59.95       60.43      2.17 o
   0 -10   5       25.79       24.26      2.41 o
   1 -10   5       14.00       15.50      1.18 o
   2 -10   5       57.27       50.50      2.13 o
   3 -10   5       12.69       15.92      5.02 o
   4 -10   5      171.02      174.73      4.94 o
   5 -10   5        7.34        7.26      2.50 o
  -5  -9   5       17.09       10.05      1.80 o
  -4  -9   5      120.45      111.07      6.69 o
  -3  -9   5       37.25       37.96      2.86 o
  -2  -9   5      834.45      830.52     13.89 o
  -1  -9   5       26.67       25.84      1.80 o
   0  -9   5       10.35       10.41      1.82 o
   1  -9   5       10.78       10.41      1.71 o
   2  -9   5        4.85        4.01      0.74 o
   3  -9   5      431.04      435.42     12.47 o
   4  -9   5       34.82       39.43      2.69 o
   5  -9   5       31.07       32.47      3.90 o
  -6  -8   5        8.28        8.27      3.87 o
  -5  -8   5       38.71       40.77      2.82 o
  -4  -8   5       14.51       12.79      1.48 o
  -3  -8   5       15.51       16.60      2.10 o
  -2  -8   5      124.39      120.49      3.52 o
  -1  -8   5       52.76       45.60      2.74 o
   0  -8   5      113.00      108.75      2.94 o
   1  -8   5        3.67        2.48      1.06 o
   2  -8   5      118.15      117.37      4.27 o
   3  -8   5       47.43       47.54      3.35 o
   4  -8   5       43.24       43.33      2.63 o
   5  -8   5       62.84       68.01      4.50 o
  -6  -7   5        5.59        4.86      1.85 o
  -5  -7   5       28.94       23.75      2.70 o
  -4  -7   5       84.48       84.79      5.26 o
  -3  -7   5        9.22        7.96      1.23 o
  -2  -7   5       61.37       56.38      2.55 o
  -1  -7   5       67.57       68.93      2.03 o
   0  -7   5      197.11      199.96      3.88 o
   1  -7   5       57.85       58.73      2.31 o
   2  -7   5       29.74       30.63      2.37 o
   3  -7   5       39.78       44.99      2.97 o
   4  -7   5        0.52        0.51      1.55 o
   5  -7   5        1.00        2.13      2.65 o
  -6  -6   5        0.40        0.73      1.32 o
  -5  -6   5       30.61       28.17      2.02 o
  -4  -6   5       52.83       54.11      2.15 o
  -3  -6   5        9.42        9.78      1.64 o
  -2  -6   5      305.49      320.82      5.79 o
  -1  -6   5      404.02      414.19      7.42 o
   0  -6   5      134.82      133.12      3.06 o
   1  -6   5      283.95      291.06      4.77 o
   2  -6   5       26.95       25.87      1.73 o
   3  -6   5       30.15       33.26      2.46 o
   4  -6   5       62.32       68.04      4.43 o
   5  -6   5       24.22       28.43      3.22 o
   6  -6   5       13.46       12.67      4.85 o
  -6  -5   5        2.35        1.06      1.56 o
  -5  -5   5       57.16       50.27      2.53 o
  -4  -5   5       89.13       86.14      6.13 o
  -3  -5   5       71.56       71.91      6.58 o
  -2  -5   5      471.98      482.45      7.94 o
  -1  -5   5      266.26      281.29      4.50 o
   0  -5   5       17.58       19.68      1.82 o
   1  -5   5      427.31      446.14      6.66 o
   2  -5   5       83.77       88.69      2.09 o
   3  -5   5      276.35      277.26      6.21 o
   4  -5   5       20.08       22.18      2.33 o
   5  -5   5       18.45       20.91      2.07 o
   6  -5   5        2.43        1.22      1.20 o
  -6  -4   5        7.90        4.65      1.79 o
  -5  -4   5        1.00        2.22      1.04 o
  -4  -4   5       14.85       16.30      1.30 o
  -3  -4   5      216.44      200.85      3.94 o
  -2  -4   5      305.62      328.13      5.79 o
  -1  -4   5      551.12      567.62      8.16 o
   0  -4   5       47.57       46.76      1.82 o
   1  -4   5       13.97       16.70      1.27 o
   2  -4   5      259.55      268.06      4.26 o
   3  -4   5       33.85       32.89      2.86 o
   4  -4   5      276.93      280.34      5.77 o
   5  -4   5       57.87       53.55      2.38 o
   6  -4   5        2.42        2.18      1.63 o
  -6  -3   5       14.40       11.01      4.36 o
  -5  -3   5       36.25       38.30      1.90 o
  -4  -3   5      121.40      125.36      3.26 o
  -3  -3   5      338.57      351.20      7.43 o
  -2  -3   5      305.03      326.28      6.37 o
  -1  -3   5      134.15      131.77      2.67 o
   0  -3   5      238.34      238.22      4.15 o
   1  -3   5      421.13      438.22     10.90 o
   2  -3   5       19.39       20.60      1.05 o
   3  -3   5       49.39       45.98      2.67 o
   4  -3   5       10.15        8.70      1.77 o
   5  -3   5       11.88       11.53      1.57 o
   6  -3   5        2.41        3.04      1.48 o
  -6  -2   5        3.03        2.57      1.20 o
  -5  -2   5       25.03       31.43      2.65 o
  -4  -2   5      432.29      444.05      6.73 o
  -3  -2   5       61.02       61.11      3.04 o
  -2  -2   5       54.16       53.98      2.22 o
  -1  -2   5      453.95      421.49      6.21 o
   0  -2   5      552.41      561.18      7.71 o
   1  -2   5      685.23      718.55      9.66 o
   2  -2   5      130.95      143.63      3.23 o
   3  -2   5      166.07      164.67      3.77 o
   4  -2   5      134.20      134.63      4.23 o
   5  -2   5        7.39        5.88      1.22 o
   6  -2   5        5.47        7.18      1.44 o
  -6  -1   5        2.10        2.48      1.43 o
  -5  -1   5       60.58       59.63      2.16 o
  -4  -1   5       84.32       86.61      2.58 o
  -3  -1   5       16.73       14.54      1.33 o
  -2  -1   5      636.56      631.81      9.71 o
  -1  -1   5      439.77      444.45     10.30 o
   0  -1   5      831.75      845.10     11.49 o
   1  -1   5      776.54      796.75     10.71 o
   2  -1   5      754.33      788.52     11.29 o
   3  -1   5      315.44      306.89      5.47 o
   4  -1   5       10.45       13.36      2.01 o
   5  -1   5       23.26       26.34      2.28 o
   6  -1   5        2.82        2.47      1.22 o
  -6   0   5        0.73        1.00      1.22 o
  -5   0   5       27.46       26.11      2.18 o
  -4   0   5       28.90       34.93      1.78 o
  -3   0   5       22.88       18.50      2.29 o
  -2   0   5       29.35       27.87      2.29 o
  -1   0   5      927.85      918.95     13.99 o
   0   0   5        0.21        0.37      1.05 o
   1   0   5      155.37      167.31      3.18 o
   2   0   5     1798.73     1861.28     27.74 o
   3   0   5       84.20       83.91      2.04 o
   4   0   5      130.16      130.67      4.55 o
   5   0   5        0.00        0.44      0.65 o
   6   0   5        0.03        0.30      0.98 o
  -6   1   5        2.11        2.07      1.36 o
  -5   1   5       60.65       60.57      2.74 o
  -4   1   5       84.49       89.27      2.60 o
  -3   1   5       17.09       16.55      1.14 o
  -2   1   5      644.72      641.43     19.50 o
  -1   1   5      429.37      435.31      6.28 o
   0   1   5      829.82      848.61     11.50 o
   1   1   5      779.38      806.80     10.91 o
   2   1   5      752.68      797.27     20.94 o
   3   1   5      315.94      307.50      4.61 o
   4   1   5       10.02       11.43      1.07 o
   5   1   5       23.65       26.49      1.46 o
   6   1   5        2.71        1.62      0.99 o
  -6   2   5        3.06        1.22      1.24 o
  -5   2   5       24.19       29.71      2.06 o
  -4   2   5      433.79      434.83      6.71 o
  -3   2   5       58.57       55.82      2.20 o
  -2   2   5       51.27       56.88      2.17 o
  -1   2   5      450.83      423.15     10.42 o
   0   2   5      547.57      545.14      8.00 o
   1   2   5      679.41      697.82      9.92 o
   2   2   5      122.06      138.48      2.75 o
   3   2   5      166.70      168.72      3.45 o
   4   2   5      135.74      141.26      3.01 o
   5   2   5        7.08        6.19      0.81 o
   6   2   5        5.29        7.28      1.89 o
  -6   3   5       14.08       14.28      4.84 o
  -5   3   5       36.17       38.05      3.78 o
  -4   3   5      117.89      119.73      2.69 o
  -3   3   5      342.40      347.13      5.17 o
  -2   3   5      295.19      317.35      4.49 o
  -1   3   5      137.87      138.32      3.13 o
   0   3   5      237.15      234.89      3.92 o
   1   3   5      417.39      423.31     12.74 o
   2   3   5       19.51       19.72      1.00 o
   3   3   5       47.93       48.81      1.71 o
   4   3   5       10.05        9.40      1.01 o
   5   3   5       12.21       14.57      1.06 o
   6   3   5        2.45        0.29      1.41 o
  -6   4   5        7.93        6.12      3.83 o
  -5   4   5        0.93        2.34      1.04 o
  -4   4   5       15.05       12.99      1.69 o
  -3   4   5      215.73      207.10      3.56 o
  -2   4   5      313.14      338.91      4.67 o
  -1   4   5      562.83      584.86      8.88 o
   0   4   5       48.86       44.43      1.84 o
   1   4   5       13.14       15.84      1.25 o
   2   4   5      256.56      261.43      8.63 o
   3   4   5       33.99       37.63      1.35 o
   4   4   5      280.72      281.19     11.17 o
   5   4   5       58.58       53.31      1.15 o
  -6   5   5        2.34        1.25      1.24 o
  -5   5   5       57.35       48.75      2.90 o
  -4   5   5       91.41       92.02      2.97 o
  -3   5   5       73.18       72.20      2.46 o
  -2   5   5      479.01      485.10      7.24 o
  -1   5   5      275.59      291.11      4.83 o
   0   5   5       16.06       16.49      1.14 o
   1   5   5      421.02      431.19      7.04 o
   2   5   5       83.80       92.51      1.80 o
   3   5   5      282.64      282.54      6.65 o
   4   5   5       20.60       21.66      0.76 o
  -6   6   5        0.39        1.11      1.24 o
  -5   6   5       31.45       31.57      2.11 o
  -4   6   5       53.26       53.01      2.01 o
  -3   6   5       10.56       10.02      1.11 o
  -2   6   5      306.65      319.72      4.62 o
  -1   6   5      399.49      401.21      4.93 o
   0   6   5      141.37      136.44      2.38 o
   1   6   5      280.92      282.97      5.20 o
   2   6   5       30.35       29.29      0.72 o
   3   6   5       29.63       30.27      0.76 o
  -5   7   5       28.90       24.02      2.74 o
  -4   7   5       86.79       85.67      2.69 o
  -3   7   5        9.65       10.60      1.45 o
  -2   7   5       61.00       57.47      1.85 o
  -1   7   5       63.32       63.67      1.68 o
   0   7   5      195.75      195.87      2.80 o
   1   7   5       59.10       55.85      1.23 o
   2   7   5       29.70       32.40      1.56 o
  -6   8   5        8.27       11.64      3.78 o
  -5   8   5       39.11       39.38      4.47 o
  -4   8   5       14.40       11.42      1.31 o
  -3   8   5       14.42       16.38      1.92 o
  -2   8   5      121.84      118.42      2.35 o
  -1   8   5       54.20       51.05      1.82 o
   0   8   5      117.24      110.15      2.22 o
   1   8   5        3.37        3.76      0.88 o
   2   8   5      113.38      116.68      2.30 o
  -5   9   5       17.00       16.67      4.12 o
  -4   9   5      121.07      116.42      3.79 o
  -3   9   5       36.57       38.10      1.73 o
  -2   9   5      830.73      798.57     10.83 o
  -1   9   5       25.16       25.36      1.54 o
   0   9   5       10.95        9.15      1.87 o
   1   9   5       12.02       10.36      1.00 o
   2   9   5        4.92        2.93      0.90 o
  -5  10   5       17.78       10.35      2.78 o
  -4  10   5       15.52       12.64      3.23 o
  -3  10   5      234.13      220.22      4.69 o
  -2  10   5      117.48      120.57      2.55 o
  -1  10   5       57.60       57.13      1.76 o
   0  10   5       27.88       27.71      1.21 o
   1  10   5       13.72       15.33      2.00 o
  -5  11   5        4.47        2.54      4.65 o
  -4  11   5       63.59       58.01      3.45 o
  -3  11   5       23.40       19.71      2.18 o
  -2  11   5       24.04       25.64      1.90 o
  -1  11   5        0.21        0.07      0.56 o
   0  11   5      137.20      137.50      2.49 o
   1  11   5        2.09        1.26      1.45 o
  -5  12   5        2.70        5.37      2.81 o
  -4  12   5        1.31        2.01      1.33 o
  -3  12   5       31.65       30.98      1.74 o
  -2  12   5       61.55       57.89      3.09 o
  -1  12   5       18.72       16.96      2.10 o
   0  12   5      116.45      107.67      2.63 o
  -4  13   5        0.33        0.42      1.28 o
  -3  13   5        0.04       -0.01      0.78 o
  -2  13   5       39.39       45.63      2.39 o
  -1  13   5        1.96        1.40      1.18 o
  -4  14   5        8.24        4.22      2.99 o
  -3  14   5        8.53        8.83      2.56 o
  -2  14   5        1.16        1.81      1.47 o
  -1  14   5        7.74        7.29      1.56 o
  -3  15   5       39.67       39.46      6.10 o
  -2  15   5        4.85        4.48      2.08 o
  -1 -17   6        1.53        1.33      1.39 o
   0 -17   6        4.30        3.17      2.49 o
   1 -17   6       30.55       28.37      6.81 o
  -2 -16   6       84.07      102.65      5.38 o
  -1 -16   6       58.56       63.94      3.05 o
   0 -16   6       18.93       20.24      3.41 o
   1 -16   6       16.98       15.33      2.36 o
   2 -16   6        0.69        2.44      4.76 o
  -3 -15   6       12.46       11.96      2.47 o
  -2 -15   6       15.37       16.43      2.46 o
  -1 -15   6        4.67        6.77      1.91 o
   0 -15   6       24.63       21.47      2.28 o
   1 -15   6        5.12        3.64      1.59 o
   2 -15   6        5.50        6.68      2.60 o
   3 -15   6        1.39        1.57      2.05 o
  -4 -14   6        2.13        2.99      3.15 o
  -3 -14   6        9.47        9.51      2.25 o
  -2 -14   6        1.80        1.36      1.73 o
  -1 -14   6       11.22        8.75      1.63 o
   0 -14   6       40.73       38.31      5.01 o
   1 -14   6       26.49       27.79      2.05 o
   2 -14   6        4.02        5.00      2.48 o
   3 -14   6       17.24       17.95      2.37 o
  -4 -13   6        9.74        6.90      2.83 o
  -3 -13   6        2.34        0.87      1.56 o
  -2 -13   6       28.87       28.47      2.66 o
  -1 -13   6       29.01       29.80      2.09 o
   0 -13   6       89.87       87.09      4.26 o
   1 -13   6      401.32      387.72      9.67 o
   2 -13   6       46.11       39.42      4.77 o
   3 -13   6       11.57       11.31      4.07 o
   4 -13   6        1.87        2.01      2.21 o
  -4 -12   6        1.18       -0.07      0.96 o
  -3 -12   6        1.05        1.69      1.43 o
  -2 -12   6        2.70        3.69      2.08 o
  -1 -12   6       87.89       94.98      2.95 o
   0 -12   6      349.65      363.44      8.34 o
   1 -12   6       58.32       55.72      3.67 o
   2 -12   6       72.04       65.37      2.14 o
   3 -12   6        4.13        2.31      2.94 o
   4 -12   6        1.70        1.65      1.59 o
  -5 -11   6        0.73        0.71      1.40 o
  -4 -11   6       14.13       14.37      4.45 o
  -3 -11   6       12.74       15.97      1.62 o
  -2 -11   6       31.12       34.47      2.39 o
  -1 -11   6       23.27       27.75      2.26 o
   0 -11   6      164.23      167.68      5.13 o
   1 -11   6       56.60       59.75      2.68 o
   2 -11   6       19.74       17.39      1.47 o
   3 -11   6       18.06       21.10      3.06 o
   4 -11   6        3.33        5.08      1.99 o
  -5 -10   6        1.37        0.22      1.21 o
  -4 -10   6       29.14       28.29      7.31 o
  -3 -10   6        1.34        1.24      1.36 o
  -2 -10   6       66.43       76.16      3.02 o
  -1 -10   6       78.74       82.28      4.05 o
   0 -10   6      133.50      140.26      3.74 o
   1 -10   6       12.34       12.73      1.68 o
   2 -10   6       24.91       24.24      2.13 o
   3 -10   6       16.55       21.64      3.04 o
   4 -10   6        4.13        3.72      1.80 o
   5 -10   6        4.63        3.92      1.79 o
  -5  -9   6        2.02        1.52      1.55 o
  -4  -9   6        0.94        4.02      1.23 o
  -3  -9   6       33.90       41.71      4.72 o
  -2  -9   6      107.43      104.21      3.60 o
  -1  -9   6      137.75      141.55      3.46 o
   0  -9   6        5.56        5.12      1.46 o
   1  -9   6      158.79      155.12      3.81 o
   2  -9   6       27.97       26.82      1.43 o
   3  -9   6       44.97       46.72      4.55 o
   4  -9   6       15.57       21.40      3.98 o
   5  -9   6       15.96       19.63      2.60 o
  -5  -8   6        7.20        8.13      1.60 o
  -4  -8   6       31.78       30.63      5.83 o
  -3  -8   6       17.28       14.57      1.58 o
  -2  -8   6       73.71       73.75      2.52 o
  -1  -8   6      242.52      243.92      4.61 o
   0  -8   6      121.33      127.22      2.96 o
   1  -8   6       20.65       21.34      1.41 o
   2  -8   6      144.79      136.93      2.69 o
   3  -8   6       87.41       80.58      2.74 o
   4  -8   6       15.04       21.16      3.80 o
   5  -8   6       52.82       65.85      3.39 o
  -6  -7   6        3.41        1.02      1.23 o
  -5  -7   6       13.70       11.86      1.85 o
  -4  -7   6       16.86       15.40      2.10 o
  -3  -7   6      122.11      116.87      4.33 o
  -2  -7   6       29.18       28.18      2.83 o
  -1  -7   6      128.97      119.15      3.36 o
   0  -7   6      255.66      261.55      5.80 o
   1  -7   6       53.43       56.03      2.56 o
   2  -7   6       29.61       27.28      1.67 o
   3  -7   6      100.30      101.60      3.25 o
   4  -7   6       75.87       79.25      4.12 o
   5  -7   6        1.89        1.23      1.46 o
  -6  -6   6        5.98        3.63      1.43 o
  -5  -6   6        1.14        1.12      1.41 o
  -4  -6   6       43.56       41.26      2.82 o
  -3  -6   6      100.37       93.68      3.12 o
  -2  -6   6      157.71      160.72      4.14 o
  -1  -6   6       19.12       18.68      1.44 o
   0  -6   6       76.76       88.09      2.27 o
   1  -6   6       22.66       26.03      1.69 o
   2  -6   6      576.14      545.21     10.63 o
   3  -6   6      131.32      127.64      3.58 o
   4  -6   6       66.33       73.48      3.68 o
   5  -6   6        7.90        4.77      2.22 o
  -6  -5   6       21.64       25.99      4.54 o
  -5  -5   6        4.24        3.22      1.37 o
  -4  -5   6       31.14       26.54      2.16 o
  -3  -5   6       46.75       50.94      2.19 o
  -2  -5   6        4.33        3.34      1.26 o
  -1  -5   6       55.89       59.43      3.87 o
   0  -5   6      109.55      121.15      2.98 o
   1  -5   6      307.85      284.71      5.50 o
   2  -5   6       55.44       53.01      2.46 o
   3  -5   6      328.26      332.81      6.27 o
   4  -5   6       42.99       43.74      2.47 o
   5  -5   6        2.46        2.72      1.37 o
  -6  -4   6        0.97        0.50      1.35 o
  -5  -4   6       16.57       17.77      1.52 o
  -4  -4   6       13.09       12.68      1.55 o
  -3  -4   6      152.04      148.38      4.87 o
  -2  -4   6       39.00       38.64      2.26 o
  -1  -4   6      596.82      590.06     15.99 o
   0  -4   6      854.32      871.49     17.57 o
   1  -4   6       56.26       58.76      1.72 o
   2  -4   6        6.50        9.31      1.44 o
   3  -4   6       27.19       29.45      1.21 o
   4  -4   6       71.71       70.90      2.83 o
   5  -4   6        6.02        6.51      1.44 o
   6  -4   6       17.63       13.17      4.81 o
  -6  -3   6        4.79        4.07      1.86 o
  -5  -3   6       18.84       18.35      2.22 o
  -4  -3   6       99.92       96.58      3.49 o
  -3  -3   6      246.83      250.82      8.77 o
  -2  -3   6      210.09      211.48      4.05 o
  -1  -3   6      722.18      766.96     12.68 o
   0  -3   6      208.60      208.94      4.12 o
   1  -3   6      114.17      109.44      2.52 o
   2  -3   6      120.79      120.12      2.86 o
   3  -3   6      425.54      429.97      7.64 o
   4  -3   6       14.58       14.54      2.04 o
   5  -3   6        0.62        0.68      1.02 o
   6  -3   6        8.10       12.98      1.75 o
  -6  -2   6        2.17        1.24      1.47 o
  -5  -2   6        8.49        5.71      1.56 o
  -4  -2   6      329.27      336.49      5.86 o
  -3  -2   6      139.79      133.85      3.76 o
  -2  -2   6       22.09       25.00      1.75 o
  -1  -2   6        7.52        5.71      1.05 o
   0  -2   6      658.37      668.28     10.79 o
   1  -2   6      226.00      232.44      4.18 o
   2  -2   6      603.16      589.18      8.57 o
   3  -2   6      306.51      308.53      4.83 o
   4  -2   6       54.05       58.79      6.24 o
   5  -2   6        9.32        9.02      1.53 o
   6  -2   6        9.34        9.48      1.82 o
  -6  -1   6        8.16        5.73      1.98 o
  -5  -1   6        7.62        7.24      1.35 o
  -4  -1   6      213.84      217.05      4.38 o
  -3  -1   6       29.40       26.22      2.78 o
  -2  -1   6       62.80       62.04      2.48 o
  -1  -1   6      470.20      479.83      7.22 o
   0  -1   6       10.23       16.38      1.47 o
   1  -1   6      723.21      712.75     10.62 o
   2  -1   6      688.02      718.14     10.81 o
   3  -1   6      291.01      306.87      4.91 o
   4  -1   6       11.26        9.06      1.49 o
   5  -1   6        5.93        4.03      1.31 o
   6  -1   6        8.05        9.43      1.53 o
  -6   0   6        2.28        0.48      1.20 o
  -5   0   6       20.77       28.07      2.88 o
  -4   0   6        1.57        0.82      1.02 o
  -3   0   6        4.88        3.82      1.15 o
  -2   0   6        6.12        3.96      1.86 o
  -1   0   6        0.30        0.45      0.94 o
   0   0   6     2339.77     2477.90     37.49 o
   1   0   6      103.20      100.15      2.58 o
   2   0   6      201.42      201.82      4.53 o
   3   0   6      126.62      136.41      2.34 o
   4   0   6       11.21       10.86      1.50 o
   5   0   6        1.95        1.62      0.90 o
   6   0   6        0.05        0.21      1.17 o
  -6   1   6        8.32        3.79      2.34 o
  -5   1   6        7.60        8.02      1.59 o
  -4   1   6      218.79      229.21      4.92 o
  -3   1   6       28.57       30.76      1.47 o
  -2   1   6       58.39       63.64      2.45 o
  -1   1   6      478.38      507.41      8.02 o
   0   1   6       11.75       17.82      2.47 o
   1   1   6      735.16      740.31     10.90 o
   2   1   6      686.94      723.10     20.30 o
   3   1   6      299.28      313.80      4.45 o
   4   1   6       11.58        9.44      1.36 o
   5   1   6        5.60        3.50      1.05 o
   6   1   6        8.28        5.82      1.19 o
  -6   2   6        2.13        1.68      1.48 o
  -5   2   6        8.98       10.35      2.23 o
  -4   2   6      328.98      336.32      6.35 o
  -3   2   6      142.29      136.58      3.48 o
  -2   2   6       22.21       22.07      2.55 o
  -1   2   6        6.12        3.72      1.69 o
   0   2   6      650.98      668.88      9.47 o
   1   2   6      229.13      230.57      3.80 o
   2   2   6      603.34      605.75      9.30 o
   3   2   6      306.96      306.68      5.70 o
   4   2   6       51.98       57.17      5.39 o
   5   2   6        9.57        6.23      1.33 o
   6   2   6        9.56        4.85      3.36 o
  -6   3   6        4.92        4.18      2.20 o
  -5   3   6       18.89       22.72      2.43 o
  -4   3   6      101.37       97.03      3.27 o
  -3   3   6      246.29      242.09      4.67 o
  -2   3   6      209.75      211.66      5.28 o
  -1   3   6      708.73      760.84     11.75 o
   0   3   6      211.27      202.65      5.02 o
   1   3   6      112.25      105.37      3.12 o
   2   3   6      120.65      121.28      2.91 o
   3   3   6      420.58      434.12     12.99 o
   4   3   6       14.94       17.00      2.63 o
   5   3   6        0.50        0.01      0.51 o
   6   3   6        7.98        3.24      3.07 o
  -6   4   6        0.96        0.39      1.45 o
  -5   4   6       17.23       11.63      3.89 o
  -4   4   6       12.95       10.24      1.59 o
  -3   4   6      155.43      146.24      3.25 o
  -2   4   6       37.21       38.61      1.61 o
  -1   4   6      595.75      601.92     12.18 o
   0   4   6      847.34      869.85     12.52 o
   1   4   6       58.12       58.75      1.71 o
   2   4   6        8.29        9.88      1.24 o
   3   4   6       27.28       26.96      1.47 o
   4   4   6       69.56       70.04      3.08 o
   5   4   6        5.79        4.40      0.87 o
  -6   5   6       21.83       25.43      3.99 o
  -5   5   6        4.28        4.50      1.67 o
  -4   5   6       31.41       33.05      2.14 o
  -3   5   6       45.82       51.18      2.31 o
  -2   5   6        4.70        3.35      0.93 o
  -1   5   6       54.82       53.87      1.94 o
   0   5   6      106.61      118.32      3.07 o
   1   5   6      303.32      278.76      4.44 o
   2   5   6       56.18       53.77      1.96 o
   3   5   6      325.62      323.76      4.52 o
   4   5   6       42.87       37.76      2.67 o
   5   5   6        2.28        1.36      1.49 o
  -6   6   6        5.91        6.91      2.27 o
  -5   6   6        1.16        0.22      1.27 o
  -4   6   6       43.37       42.28      2.05 o
  -3   6   6       99.52       91.07      2.48 o
  -2   6   6      155.93      152.06      2.78 o
  -1   6   6       20.30       17.97      1.07 o
   0   6   6       71.82       78.53      2.18 o
   1   6   6       23.91       26.26      1.71 o
   2   6   6      574.48      562.42      9.56 o
   3   6   6      131.01      119.75      3.62 o
   4   6   6       64.23       63.53      2.15 o
  -6   7   6        3.34        2.89      1.26 o
  -5   7   6       13.64        9.49      1.52 o
  -4   7   6       15.95       12.64      1.95 o
  -3   7   6      123.23      114.36      3.04 o
  -2   7   6       29.91       33.02      1.63 o
  -1   7   6      126.75      114.74      2.23 o
   0   7   6      259.00      252.74      3.60 o
   1   7   6       52.05       52.61      1.56 o
   2   7   6       29.42       25.35      2.82 o
   3   7   6       98.16       99.36      2.59 o
  -5   8   6        6.89        6.92      1.83 o
  -4   8   6       32.00       27.17      2.32 o
  -3   8   6       16.26       12.20      1.54 o
  -2   8   6       75.66       71.94      2.27 o
  -1   8   6      236.14      231.28      4.43 o
   0   8   6      119.31      119.39      2.43 o
   1   8   6       21.27       20.26      1.21 o
   2   8   6      148.72      142.64      3.07 o
   3   8   6       87.29       73.50      1.77 o
  -5   9   6        2.01        1.66      1.43 o
  -4   9   6        0.85        1.48      1.11 o
  -3   9   6       34.27       39.66      2.73 o
  -2   9   6      104.60       96.77      2.63 o
  -1   9   6      141.21      138.01      2.82 o
   0   9   6        4.97        4.89      1.01 o
   1   9   6      157.10      153.58      4.16 o
   2   9   6       27.75       27.59      1.82 o
  -5  10   6        1.34        1.59      1.01 o
  -4  10   6       29.04       26.98      2.11 o
  -3  10   6        1.29        0.12      1.16 o
  -2  10   6       68.00       70.50      2.57 o
  -1  10   6       81.21       82.22      2.02 o
   0  10   6      135.99      137.05      5.63 o
   1  10   6       12.67       12.33      0.81 o
   2  10   6       25.65       24.35      1.75 o
  -5  11   6        0.74       -0.80      1.65 o
  -4  11   6       13.65       10.00      3.23 o
  -3  11   6       12.53       10.58      2.09 o
  -2  11   6       32.64       34.69      1.86 o
  -1  11   6       24.20       27.37      1.49 o
   0  11   6      162.66      155.53      4.70 o
   1  11   6       58.53       59.43      3.40 o
   2  11   6       20.00       21.07      1.08 o
  -4  12   6        1.21        0.22      1.05 o
  -3  12   6        0.89        0.11      0.94 o
  -2  12   6        2.54        2.68      1.14 o
  -1  12   6       86.75       85.10      2.81 o
   0  12   6      348.64      342.14      5.10 o
   1  12   6       57.84       58.49      3.47 o
  -4  13   6        9.70        7.24      1.41 o
  -3  13   6        2.36        1.17      1.03 o
  -2  13   6       29.27       26.15      2.68 o
  -1  13   6       29.42       27.67      2.78 o
   0  13   6       88.58       75.04      6.81 o
  -4  14   6        2.12        1.11      4.15 o
  -3  14   6        9.31        7.49      1.78 o
  -2  14   6        1.88        2.91      1.18 o
  -1  14   6       10.92        9.41      1.70 o
  -3  15   6       12.34        9.56      2.96 o
  -2  15   6       14.93        8.07      3.99 o
  -2  16   6       83.73       90.69      4.85 o
  -2 -16   7       50.33       66.59      3.85 o
  -1 -16   7       17.79       20.25      2.39 o
   0 -16   7       11.45        7.24      2.30 o
   1 -16   7       18.13       17.03      3.74 o
  -3 -15   7       16.85       14.22      2.74 o
  -2 -15   7        0.68        0.46      1.45 o
  -1 -15   7       12.27       12.27      8.98 o
   0 -15   7        5.52        6.38      2.10 o
   1 -15   7       10.12       10.10      1.81 o
   2 -15   7        7.68        8.98      3.67 o
  -3 -14   7        2.39        1.65      3.19 o
  -2 -14   7        1.21       -0.19      1.46 o
  -1 -14   7       17.06       14.13      2.00 o
   0 -14   7       11.72        9.68      2.33 o
   1 -14   7       31.76       31.17      3.11 o
   2 -14   7       43.13       50.20      3.64 o
   3 -14   7       16.86       12.96      4.61 o
  -4 -13   7        4.33        4.92      2.61 o
  -3 -13   7        6.92        7.99      2.25 o
  -2 -13   7       28.15       36.80      2.78 o
  -1 -13   7       29.69       32.35      2.30 o
   0 -13   7        1.30        2.04      1.60 o
   1 -13   7       59.38       54.24      2.46 o
   2 -13   7        5.44        8.04      2.29 o
   3 -13   7        8.89        6.95      2.94 o
  -4 -12   7        0.70       -0.94      0.97 o
  -3 -12   7       15.32       17.87      1.91 o
  -2 -12   7       39.20       40.50      2.79 o
  -1 -12   7        1.99        3.82      1.60 o
   0 -12   7        0.75        0.70      1.05 o
   1 -12   7       77.73       82.27      3.44 o
   2 -12   7        9.08        9.54      2.37 o
   3 -12   7        8.93        9.57      2.92 o
   4 -12   7        2.32        5.04      2.16 o
  -5 -11   7        5.81       10.75      3.73 o
  -4 -11   7        8.09        5.87      1.65 o
  -3 -11   7        6.17        5.94      1.59 o
  -2 -11   7       75.90       72.42      4.48 o
  -1 -11   7       10.19        9.96      2.29 o
   0 -11   7        0.11        0.02      1.21 o
   1 -11   7       40.84       49.71      2.64 o
   2 -11   7        0.83        0.55      0.64 o
   3 -11   7        0.27       -1.40      2.74 o
   4 -11   7        0.91        1.46      1.92 o
  -5 -10   7        7.30        6.49      4.22 o
  -4 -10   7        3.08        1.92      1.95 o
  -3 -10   7       46.34       40.00      5.82 o
  -2 -10   7       32.85       33.10      3.35 o
  -1 -10   7      439.69      456.36      9.21 o
   0 -10   7       44.74       45.66      3.28 o
   1 -10   7        7.35        8.29      1.19 o
   2 -10   7        3.78        3.93      1.19 o
   3 -10   7       14.06       12.09      3.68 o
   4 -10   7        1.37        1.76      1.89 o
  -5  -9   7        4.10        3.81      2.40 o
  -4  -9   7        4.04        3.74      2.31 o
  -3  -9   7       60.01       58.63      3.91 o
  -2  -9   7      158.21      156.22      4.04 o
  -1  -9   7      588.99      589.82     11.04 o
   0  -9   7      173.84      180.44      4.63 o
   1  -9   7       27.40       25.56      2.05 o
   2  -9   7       13.02       13.41      1.57 o
   3  -9   7        2.53        1.29      0.67 o
   4  -9   7        4.91        5.45      2.38 o
  -5  -8   7       17.47       19.42      4.87 o
  -4  -8   7        7.98        6.87      3.57 o
  -3  -8   7      135.51      136.05      5.10 o
  -2  -8   7        3.58        2.51      2.06 o
  -1  -8   7       27.95       29.78      2.31 o
   0  -8   7      163.24      162.35      3.69 o
   1  -8   7       78.64       82.22      2.65 o
   2  -8   7       41.81       42.13      3.17 o
   3  -8   7       16.39       13.67      1.15 o
   4  -8   7        9.66       12.74      2.78 o
   5  -8   7       13.27        6.30      3.07 o
  -5  -7   7        6.68       10.11      2.30 o
  -4  -7   7       47.61       47.75      5.50 o
  -3  -7   7       40.67       43.12      2.88 o
  -2  -7   7      184.29      192.81      4.39 o
  -1  -7   7      484.75      493.40      9.09 o
   0  -7   7       15.03       18.93      2.38 o
   1  -7   7       94.03       93.73      3.15 o
   2  -7   7      425.38      426.82      7.51 o
   3  -7   7       21.38       22.80      1.36 o
   4  -7   7       14.64       14.95      3.53 o
   5  -7   7        0.27        0.52      1.61 o
  -6  -6   7       11.43        5.73      3.93 o
  -5  -6   7       11.49        6.76      2.71 o
  -4  -6   7       30.22       29.49      2.16 o
  -3  -6   7       83.25       90.35      6.09 o
  -2  -6   7       68.21       71.36      3.18 o
  -1  -6   7      340.21      345.74      6.89 o
   0  -6   7      596.22      593.86      9.45 o
   1  -6   7      639.53      650.59     10.70 o
   2  -6   7      267.61      257.38      9.26 o
   3  -6   7       25.52       27.56      1.60 o
   4  -6   7       19.21       16.80      3.91 o
   5  -6   7        7.75        5.60      2.84 o
  -6  -5   7        1.17        2.30      1.64 o
  -5  -5   7       21.02       18.33      7.00 o
  -4  -5   7      192.87      188.09      9.25 o
  -3  -5   7       38.49       37.42      2.78 o
  -2  -5   7      114.71      119.87      3.75 o
  -1  -5   7      595.89      594.53     10.25 o
   0  -5   7      278.63      268.97      8.86 o
   1  -5   7       26.91       27.33      1.69 o
   2  -5   7      154.95      148.52      3.06 o
   3  -5   7      143.52      149.30      3.58 o
   4  -5   7        0.70       -0.42      1.35 o
   5  -5   7        2.85        2.12      1.37 o
  -6  -4   7       10.45        6.52      2.73 o
  -5  -4   7        7.64        7.90      1.67 o
  -4  -4   7       21.95       22.14      2.74 o
  -3  -4   7       81.63       77.39      3.43 o
  -2  -4   7        7.27        8.03      1.74 o
  -1  -4   7      175.09      166.36      4.11 o
   0  -4   7      374.61      383.61      6.25 o
   1  -4   7      145.71      139.57      3.21 o
   2  -4   7       66.68       66.21      2.44 o
   3  -4   7        8.46        9.90      0.97 o
   4  -4   7        8.84        5.61      2.50 o
   5  -4   7        3.52        4.19      1.65 o
  -6  -3   7        2.44        2.53      1.88 o
  -5  -3   7        0.60        0.85      2.09 o
  -4  -3   7        7.60        7.69      1.80 o
  -3  -3   7      159.81      156.60      3.99 o
  -2  -3   7       57.03       54.06      2.25 o
  -1  -3   7       20.77       20.45      1.60 o
   0  -3   7       70.58       75.37      3.22 o
   1  -3   7      274.90      281.82      5.84 o
   2  -3   7       37.63       39.94      2.15 o
   3  -3   7       99.38      101.33      2.77 o
   4  -3   7       31.19       33.10      2.47 o
   5  -3   7        5.52        4.60      1.25 o
  -6  -2   7        6.29        0.03      1.30 o
  -5  -2   7       19.09       20.97      2.16 o
  -4  -2   7       64.87       61.86      5.19 o
  -3  -2   7      126.34      124.87      5.02 o
  -2  -2   7       96.36       87.62      4.29 o
  -1  -2   7      422.95      397.45      7.09 o
   0  -2   7       84.86       78.68      2.65 o
   1  -2   7       15.92       14.56      1.90 o
   2  -2   7      362.16      349.06      5.67 o
   3  -2   7      207.85      205.77      5.51 o
   4  -2   7        3.06        1.86      1.82 o
   5  -2   7        2.99        3.45      1.24 o
  -6  -1   7        5.94        1.93      1.77 o
  -5  -1   7       32.78       38.92      3.14 o
  -4  -1   7       65.63       62.38      2.33 o
  -3  -1   7      282.46      279.55      7.06 o
  -2  -1   7      233.25      223.76      5.03 o
  -1  -1   7      467.67      471.38      8.20 o
   0  -1   7      182.07      176.21      3.45 o
   1  -1   7       46.22       48.99      1.72 o
   2  -1   7       11.81       12.19      2.04 o
   3  -1   7      151.42      151.95      2.93 o
   4  -1   7       98.00       89.69      2.84 o
   5  -1   7       14.69       14.78      1.49 o
  -6   0   7       56.91       57.62      3.12 o
  -5   0   7        5.85        6.21      2.03 o
  -4   0   7       15.11       12.79      1.91 o
  -3   0   7      148.30      150.46      4.69 o
  -2   0   7      144.58      142.79      3.91 o
  -1   0   7      141.38      122.19      4.52 o
   0   0   7       39.07       44.99      1.81 o
   1   0   7       72.29       67.97      2.04 o
   2   0   7      190.03      176.11      4.71 o
   3   0   7      599.98      586.23      7.96 o
   4   0   7      165.79      172.57      3.85 o
   5   0   7        4.49        3.60      1.24 o
  -6   1   7        6.02        1.74      2.23 o
  -5   1   7       32.68       38.60      2.77 o
  -4   1   7       63.46       66.10      3.01 o
  -3   1   7      284.36      288.19      6.29 o
  -2   1   7      235.42      228.41      5.35 o
  -1   1   7      472.48      482.11      7.58 o
   0   1   7      184.60      175.13      3.44 o
   1   1   7       42.46       40.07      3.53 o
   2   1   7       11.60       12.03      1.94 o
   3   1   7      148.84      149.83      3.55 o
   4   1   7       97.86       89.95      2.86 o
   5   1   7       14.80       18.46      2.43 o
  -6   2   7        6.30        1.43      1.46 o
  -5   2   7       18.58       23.79      2.55 o
  -4   2   7       64.78       63.08      2.53 o
  -3   2   7      121.93      117.98      2.82 o
  -2   2   7       99.41       95.75      2.79 o
  -1   2   7      427.50      399.76      9.15 o
   0   2   7       79.77       73.93      2.57 o
   1   2   7       16.57       12.38      4.42 o
   2   2   7      356.40      343.73      6.37 o
   3   2   7      207.66      207.73      3.76 o
   4   2   7        2.82        1.79      0.84 o
   5   2   7        3.03        2.41      1.26 o
  -6   3   7        2.33        2.23      1.54 o
  -5   3   7        0.61        0.97      2.47 o
  -4   3   7        7.57        7.24      1.50 o
  -3   3   7      158.34      157.22      3.53 o
  -2   3   7       59.05       54.75      2.20 o
  -1   3   7       21.36       17.85      1.54 o
   0   3   7       66.09       68.52      2.56 o
   1   3   7      266.22      260.26      4.50 o
   2   3   7       38.37       39.96      1.89 o
   3   3   7      103.59      107.10      2.75 o
   4   3   7       30.87       32.04      2.08 o
   5   3   7        5.20        4.76      0.95 o
  -6   4   7       10.46        8.27      3.65 o
  -5   4   7        7.35        5.52      1.86 o
  -4   4   7       21.97       19.16      1.86 o
  -3   4   7       81.44       74.02      3.54 o
  -2   4   7        7.15        7.86      1.10 o
  -1   4   7      177.08      167.76      4.13 o
   0   4   7      382.19      381.15      6.20 o
   1   4   7      143.94      135.29      4.01 o
   2   4   7       64.80       66.86      2.50 o
   3   4   7        8.49        6.99      1.79 o
   4   4   7        9.57        5.85      0.93 o
   5   4   7        3.61        2.18      2.11 o
  -6   5   7        1.17        0.30      1.40 o
  -5   5   7       20.89       18.07      5.90 o
  -4   5   7      189.70      185.34      4.39 o
  -3   5   7       39.23       35.96      1.77 o
  -2   5   7      114.37      114.18      2.75 o
  -1   5   7      597.47      597.46     10.47 o
   0   5   7      276.83      266.13      5.32 o
   1   5   7       27.30       27.75      2.34 o
   2   5   7      154.47      143.82      3.52 o
   3   5   7      138.48      136.89      2.93 o
   4   5   7        0.63        0.49      0.55 o
  -6   6   7       11.42       10.56      2.75 o
  -5   6   7       11.35        9.62      1.86 o
  -4   6   7       30.31       27.36      2.16 o
  -3   6   7       80.36       84.78      2.63 o
  -2   6   7       67.07       67.24      2.50 o
  -1   6   7      341.33      331.78      5.10 o
   0   6   7      597.75      601.64     10.16 o
   1   6   7      636.14      635.94      9.87 o
   2   6   7      259.53      255.05      4.51 o
   3   6   7       25.75       24.91      1.21 o
   4   6   7       20.10       15.53      1.04 o
  -5   7   7        6.62        7.16      2.09 o
  -4   7   7       47.59       47.15      2.88 o
  -3   7   7       40.27       39.94      2.26 o
  -2   7   7      185.48      185.74      4.04 o
  -1   7   7      490.06      472.58      7.61 o
   0   7   7       13.72       16.24      1.95 o
   1   7   7       91.51       93.16      3.06 o
   2   7   7      426.20      426.26      9.32 o
   3   7   7       22.66       19.12      1.25 o
  -5   8   7       17.78       17.42      2.57 o
  -4   8   7        8.03        6.38      1.69 o
  -3   8   7      137.18      131.88      3.07 o
  -2   8   7        3.65        2.61      0.97 o
  -1   8   7       28.50       28.70      2.21 o
   0   8   7      162.72      157.13      3.24 o
   1   8   7       78.86       73.83      2.23 o
   2   8   7       42.86       43.87      1.63 o
   3   8   7       16.48       13.59      1.36 o
  -5   9   7        4.06        4.28      1.84 o
  -4   9   7        4.25        5.39      1.79 o
  -3   9   7       59.75       51.10      2.46 o
  -2   9   7      159.32      154.54      3.19 o
  -1   9   7      586.72      572.22      8.61 o
   0   9   7      172.33      166.24      4.24 o
   1   9   7       27.11       23.48      3.05 o
   2   9   7       13.38       12.19      1.84 o
   3   9   7        2.56        1.26      0.70 o
  -5  10   7        7.50        5.46      1.77 o
  -4  10   7        3.15        4.34      1.43 o
  -3  10   7       45.48       41.22      3.04 o
  -2  10   7       32.37       29.95      2.43 o
  -1  10   7      438.24      438.65      8.16 o
   0  10   7       43.55       38.76      1.62 o
   1  10   7        6.85        6.96      1.81 o
   2  10   7        3.16        1.41      1.41 o
  -5  11   7        5.74        2.92      1.52 o
  -4  11   7        7.99        7.93      1.39 o
  -3  11   7        6.03        7.97      1.81 o
  -2  11   7       74.49       73.54      2.52 o
  -1  11   7        9.63        7.27      1.16 o
   0  11   7        0.05       -0.14      0.70 o
   1  11   7       39.04       42.14      2.15 o
   2  11   7        0.84        0.37      1.14 o
  -4  12   7        0.70        1.38      0.97 o
  -3  12   7       14.96       11.93      1.90 o
  -2  12   7       38.74       34.86      2.72 o
  -1  12   7        1.69        1.87      0.91 o
   0  12   7        0.99        0.22      0.76 o
   1  12   7       78.97       81.73      4.37 o
   2  12   7        8.42        8.23      1.04 o
  -4  13   7        4.47        5.16      1.71 o
  -3  13   7        6.89        6.07      1.80 o
  -2  13   7       28.16       30.45      1.83 o
  -1  13   7       28.99       27.47      2.70 o
   0  13   7        1.41        1.33      0.90 o
   1  13   7       60.88       58.74      3.89 o
  -3  14   7        2.55        2.74      1.40 o
  -2  14   7        1.17        0.94      1.02 o
  -1  14   7       16.67       15.20      2.13 o
   0  14   7       11.16       10.34      2.03 o
  -3  15   7       16.97       12.66      2.23 o
  -2  15   7        0.58       -1.24      1.35 o
  -1  15   7       12.55        7.88      2.76 o
  -2  16   7       50.56       55.16      6.05 o
  -1 -16   8       36.20       49.20      4.89 o
   0 -16   8        0.44        1.77      3.29 o
  -2 -15   8       53.73       62.94      5.37 o
  -1 -15   8       26.08       35.68      3.19 o
   0 -15   8        2.42        3.59      1.99 o
   1 -15   8        5.94        5.04      2.56 o
  -3 -14   8       23.41       26.98      6.27 o
  -2 -14   8       12.49        7.17      6.42 o
  -1 -14   8        2.55        0.68      1.88 o
   0 -14   8        0.81        0.76      1.52 o
   1 -14   8        6.57        6.35      2.53 o
   2 -14   8       33.03       32.37      3.42 o
  -3 -13   8        8.39        9.07      1.99 o
  -2 -13   8       22.07        7.74      7.16 o
  -1 -13   8        3.53        1.02      2.55 o
   0 -13   8        1.34        0.04      1.14 o
   1 -13   8       25.86       25.12      6.86 o
   2 -13   8       21.99       20.26      3.53 o
   3 -13   8        9.10       10.00      3.30 o
  -4 -12   8        2.75        2.65      1.58 o
  -3 -12   8        7.83        8.67      2.05 o
  -2 -12   8        2.03        1.25      2.22 o
  -1 -12   8        3.85        7.62      2.48 o
   0 -12   8       20.49       20.54      1.98 o
   1 -12   8        4.90        4.74      1.73 o
   2 -12   8       32.02       27.96      2.88 o
   3 -12   8        5.85        6.57      3.87 o
  -4 -11   8        9.34       10.20      1.96 o
  -3 -11   8        0.82        1.59      1.30 o
  -2 -11   8       62.12       62.90      3.42 o
  -1 -11   8       13.10       12.97      2.23 o
   0 -11   8       32.68       33.95      2.25 o
   1 -11   8       70.06       75.51      3.52 o
   2 -11   8       82.52       75.79      9.90 o
   3 -11   8        8.32        9.35      4.26 o
   4 -11   8        6.93        7.81      2.58 o
  -4 -10   8        3.54        2.31      1.79 o
  -3 -10   8       71.06       80.75      7.08 o
  -2 -10   8        2.56        2.65      1.41 o
  -1 -10   8       38.68       43.90      5.55 o
   0 -10   8       20.84       24.00      2.35 o
   1 -10   8       38.41       41.56      3.35 o
   2 -10   8       65.69       59.19      7.30 o
   3 -10   8       14.99       17.90      3.23 o
   4 -10   8        8.95       12.36      2.69 o
  -5  -9   8        5.44        6.06      2.78 o
  -4  -9   8        8.07        7.43      2.83 o
  -3  -9   8        6.54        5.89      1.87 o
  -2  -9   8       14.56       10.55      2.25 o
  -1  -9   8      145.44      150.12      7.13 o
   0  -9   8       10.44        9.85      1.82 o
   1  -9   8      120.25      124.14      3.99 o
   2  -9   8       25.60       29.98      4.46 o
   3  -9   8       14.82       17.20      2.81 o
   4  -9   8        5.85        7.45      2.70 o
  -5  -8   8        7.01        4.59      3.69 o
  -4  -8   8       11.33        9.20      1.99 o
  -3  -8   8        1.17        0.15      1.34 o
  -2  -8   8       34.08       27.72      2.59 o
  -1  -8   8       48.30       54.14      3.87 o
   0  -8   8      221.11      238.67      5.74 o
   1  -8   8       41.79       42.69      2.18 o
   2  -8   8       42.55       42.78      6.40 o
   3  -8   8        4.29        5.28      1.50 o
   4  -8   8        9.08        6.82      3.43 o
  -5  -7   8        5.52        5.79      3.19 o
  -4  -7   8        9.08        8.81      3.41 o
  -3  -7   8        6.73        8.02      2.16 o
  -2  -7   8      122.62      128.72      3.73 o
  -1  -7   8      120.62      124.14      3.54 o
   0  -7   8      160.18      167.09      3.92 o
   1  -7   8       18.39       17.88      2.06 o
   2  -7   8        3.38        2.91      1.04 o
   3  -7   8       20.26       19.17      2.54 o
   4  -7   8       15.94       17.71      2.89 o
   5  -7   8        0.91        0.50      1.44 o
  -5  -6   8        7.07        7.66      2.85 o
  -4  -6   8        2.36        2.61      1.84 o
  -3  -6   8      139.52      133.30      9.90 o
  -2  -6   8      110.96      112.39      5.34 o
  -1  -6   8        2.67        3.49      2.01 o
   0  -6   8       23.51       24.17      2.71 o
   1  -6   8      203.46      205.39      4.30 o
   2  -6   8       93.52       93.30      3.27 o
   3  -6   8       19.71       18.42      1.48 o
   4  -6   8       30.51       36.30      2.68 o
   5  -6   8        7.44        5.27      5.00 o
  -5  -5   8        8.09        3.59      1.83 o
  -4  -5   8       84.58       77.54      6.21 o
  -3  -5   8       40.69       37.55      3.08 o
  -2  -5   8      296.17      295.00      6.00 o
  -1  -5   8       30.77       30.64      2.10 o
   0  -5   8       77.59       83.64      2.69 o
   1  -5   8      115.40      113.92      4.14 o
   2  -5   8      175.85      168.51      3.66 o
   3  -5   8       31.23       32.50      1.97 o
   4  -5   8       10.90       13.19      1.93 o
   5  -5   8        9.82        8.37      7.07 o
  -6  -4   8        5.85        4.67      2.16 o
  -5  -4   8        9.44        8.52      4.22 o
  -4  -4   8       24.24       22.77      2.81 o
  -3  -4   8       18.84       22.39      2.36 o
  -2  -4   8      306.83      312.39      6.28 o
  -1  -4   8      159.93      149.54      5.18 o
   0  -4   8        5.00        6.00      2.08 o
   1  -4   8      126.04      120.78      2.98 o
   2  -4   8      341.14      341.49      6.66 o
   3  -4   8        9.61        8.57      1.29 o
   4  -4   8        7.95        7.78      2.06 o
   5  -4   8        0.35        0.60      1.69 o
  -6  -3   8        7.76        0.35      2.17 o
  -5  -3   8        9.04        4.84      1.84 o
  -4  -3   8       23.87       23.21      2.55 o
  -3  -3   8      125.62      116.72      4.44 o
  -2  -3   8      424.13      433.41      8.76 o
  -1  -3   8      135.80      136.99      3.49 o
   0  -3   8      238.49      226.94      6.18 o
   1  -3   8      350.12      353.79      6.69 o
   2  -3   8      138.95      136.52      3.23 o
   3  -3   8        5.26        5.04      1.32 o
   4  -3   8        9.83        8.18      1.65 o
   5  -3   8       27.39       30.70      3.26 o
  -6  -2   8        2.52        0.77      1.66 o
  -5  -2   8       17.57       13.80      4.61 o
  -4  -2   8       14.57       19.04      4.52 o
  -3  -2   8      616.40      664.28     12.81 o
  -2  -2   8       36.74       36.14      2.60 o
  -1  -2   8       91.58       87.80      2.73 o
   0  -2   8      119.80      128.00      3.15 o
   1  -2   8      100.01      104.73      5.84 o
   2  -2   8      119.00      121.05      3.40 o
   3  -2   8       78.28       74.06      2.37 o
   4  -2   8       80.33       84.26      3.56 o
   5  -2   8        7.93        7.06      2.83 o
  -6  -1   8        5.62        1.69      1.57 o
  -5  -1   8       16.46       12.91      4.64 o
  -4  -1   8       50.40       52.55      3.83 o
  -3  -1   8      179.77      193.99     10.39 o
  -2  -1   8      298.51      295.46      5.80 o
  -1  -1   8       32.15       32.79      3.94 o
   0  -1   8      212.62      212.08      4.21 o
   1  -1   8      143.91      135.30      3.61 o
   2  -1   8       17.86       16.71      1.65 o
   3  -1   8        3.21        1.35      1.64 o
   4  -1   8       51.02       43.72      2.61 o
   5  -1   8       22.68       24.85      2.39 o
  -6   0   8       17.44       17.52      6.61 o
  -5   0   8       10.71       10.04      2.74 o
  -4   0   8        0.15       -0.41      1.31 o
  -3   0   8       66.47       72.58      3.55 o
  -2   0   8       21.66       19.52      2.23 o
  -1   0   8      156.53      139.68      4.86 o
   0   0   8        0.04        1.41      1.60 o
   1   0   8        5.55        7.10      1.20 o
   2   0   8        1.76        3.21      1.19 o
   3   0   8       45.65       45.24      2.91 o
   4   0   8        5.29        6.11      1.59 o
   5   0   8        1.28        2.22      1.21 o
  -6   1   8        5.55        1.55      1.76 o
  -5   1   8       16.43       14.15      6.11 o
  -4   1   8       51.30       56.11      3.18 o
  -3   1   8      179.57      192.34      4.85 o
  -2   1   8      298.83      300.92      6.64 o
  -1   1   8       31.14       29.18      2.26 o
   0   1   8      205.20      205.11      9.48 o
   1   1   8      147.77      142.99      3.25 o
   2   1   8       17.62       17.67      2.52 o
   3   1   8        2.43        2.76      0.89 o
   4   1   8       51.16       45.38      2.00 o
   5   1   8       22.83       26.06      2.82 o
  -6   2   8        2.54        0.35      1.48 o
  -5   2   8       17.41       13.73      5.85 o
  -4   2   8       14.65       17.00      3.23 o
  -3   2   8      616.58      648.02     13.54 o
  -2   2   8       36.67       36.87      2.63 o
  -1   2   8       87.50       78.40      4.09 o
   0   2   8      124.93      131.99      4.18 o
   1   2   8      102.75      101.44      3.19 o
   2   2   8      121.65      120.04      5.28 o
   3   2   8       78.60       73.19      2.02 o
   4   2   8       79.57       83.80      2.48 o
   5   2   8        7.88        9.79      1.35 o
  -6   3   8        7.73        2.35      1.83 o
  -5   3   8        9.05        5.70      2.48 o
  -4   3   8       23.49       24.39      2.11 o
  -3   3   8      126.37      115.45      3.82 o
  -2   3   8      423.32      419.68      8.45 o
  -1   3   8      138.32      135.04      3.96 o
   0   3   8      243.92      232.52      5.12 o
   1   3   8      353.81      354.51      6.12 o
   2   3   8      140.88      142.45      4.53 o
   3   3   8        4.25        4.40      1.32 o
   4   3   8        9.76        6.73      1.24 o
   5   3   8       27.38       23.28      2.40 o
  -6   4   8        5.77        4.84      2.24 o
  -5   4   8        9.61        6.51      2.23 o
  -4   4   8       24.40       20.27      2.49 o
  -3   4   8       18.34       20.23      2.14 o
  -2   4   8      309.55      313.52      8.05 o
  -1   4   8      153.90      150.59      4.07 o
   0   4   8        5.52        6.45      1.59 o
   1   4   8      129.97      120.05      3.02 o
   2   4   8      347.38      357.82      6.27 o
   3   4   8        9.49        7.36      1.02 o
   4   4   8        7.18        6.27      1.47 o
  -5   5   8        8.15        3.54      1.90 o
  -4   5   8       86.69       81.34      3.26 o
  -3   5   8       41.05       38.82      2.18 o
  -2   5   8      289.39      278.41      5.52 o
  -1   5   8       29.08       30.04      1.94 o
   0   5   8       80.77       84.69      3.94 o
   1   5   8      119.15      119.84      4.24 o
   2   5   8      175.91      168.73      8.75 o
   3   5   8       33.65       34.13      1.60 o
   4   5   8       10.87        7.91      1.39 o
  -5   6   8        6.89        6.01      2.44 o
  -4   6   8        2.37        1.31      1.62 o
  -3   6   8      140.48      129.42      3.51 o
  -2   6   8      110.99      107.48      2.71 o
  -1   6   8        2.04        1.95      1.00 o
   0   6   8       21.51       18.89      1.68 o
   1   6   8      207.54      208.34      5.52 o
   2   6   8       97.42       97.84      2.64 o
   3   6   8       19.57       16.05      1.64 o
   4   6   8       30.58       26.45      2.18 o
  -5   7   8        5.56        6.48      1.94 o
  -4   7   8        8.89        8.13      2.96 o
  -3   7   8        6.72        7.40      1.32 o
  -2   7   8      120.36      115.87      2.85 o
  -1   7   8      119.32      117.64      3.18 o
   0   7   8      161.39      159.30      3.77 o
   1   7   8       20.29       21.27      2.67 o
   2   7   8        3.52        2.46      1.55 o
   3   7   8       20.66       14.80      1.55 o
  -5   8   8        6.85        5.30      2.02 o
  -4   8   8       11.32        7.46      2.14 o
  -3   8   8        1.46        2.64      1.19 o
  -2   8   8       33.91       33.67      2.13 o
  -1   8   8       47.66       47.71      2.01 o
   0   8   8      216.46      212.50      3.59 o
   1   8   8       41.65       38.06      3.77 o
   2   8   8       41.83       45.84      1.89 o
   3   8   8        4.19        0.58      1.29 o
  -5   9   8        5.45        4.40      2.02 o
  -4   9   8        7.81        6.97      1.83 o
  -3   9   8        6.58        6.90      1.68 o
  -2   9   8       15.67       13.47      1.76 o
  -1   9   8      143.73      137.09      5.45 o
   0   9   8        9.55        9.08      1.35 o
   1   9   8      117.36      106.58      6.02 o
   2   9   8       25.40       25.63      2.14 o
   3   9   8       14.06       11.08      1.54 o
  -4  10   8        3.55        5.38      1.81 o
  -3  10   8       71.25       66.72      2.61 o
  -2  10   8        2.50        2.31      1.21 o
  -1  10   8       38.43       37.87      2.54 o
   0  10   8       20.41       18.47      2.36 o
   1  10   8       38.22       43.08      4.92 o
   2  10   8       65.58       62.90      3.37 o
  -4  11   8        9.41       10.45      2.59 o
  -3  11   8        0.86        0.28      1.10 o
  -2  11   8       62.36       59.63      2.54 o
  -1  11   8       12.62       11.47      1.72 o
   0  11   8       33.60       30.64      3.41 o
   1  11   8       69.78       74.27      7.57 o
   2  11   8       81.86       76.12      2.77 o
  -4  12   8        2.76        2.81      1.63 o
  -3  12   8        7.83        8.00      1.67 o
  -2  12   8        2.07        1.27      1.65 o
  -1  12   8        4.06        1.96      1.69 o
   0  12   8       19.56       16.29      1.58 o
   1  12   8        4.57        1.39      3.11 o
   2  12   8       32.12       26.46      2.54 o
  -3  13   8        8.36        9.64      1.80 o
  -2  13   8       21.74       28.32      4.70 o
  -1  13   8        3.67        3.42      1.25 o
   0  13   8        1.52        0.77      1.07 o
   1  13   8       25.04       21.22      3.25 o
  -3  14   8       23.12       18.45      2.09 o
  -2  14   8       12.34       12.86      2.27 o
  -1  14   8        2.77        2.91      1.23 o
   0  14   8        0.92        0.32      0.92 o
   1  14   8        6.79        4.70      1.59 o
  -2  15   8       53.88       61.17      3.90 o
  -1  15   8       25.86       25.65      5.61 o
   0  15   8        2.38        1.89      1.82 o
  -1 -15   9       11.45        9.63      8.08 o
   0 -15   9       10.14       12.10      3.47 o
  -2 -14   9        4.45        3.46      2.31 o
  -1 -14   9       26.70       28.23     17.36 o
   0 -14   9       23.22       25.70      2.78 o
   1 -14   9        0.52       -0.39      1.86 o
  -3 -13   9       10.51        9.77      8.47 o
  -2 -13   9        4.31        1.90      2.17 o
  -1 -13   9        1.70        1.54      1.83 o
   0 -13   9       75.69       73.69      5.83 o
   1 -13   9       43.12       41.15      3.87 o
   2 -13   9        5.16        5.58      2.45 o
  -3 -12   9        9.62        9.28      7.17 o
  -2 -12   9       10.74        8.83      6.03 o
  -1 -12   9        5.04        4.52      3.87 o
   0 -12   9        2.16        3.18      1.57 o
   1 -12   9        9.38        8.20      2.58 o
   2 -12   9       29.14       34.08      3.43 o
   3 -12   9       12.94       13.28      2.95 o
  -4 -11   9        4.57        4.61      1.85 o
  -3 -11   9        0.20        1.85      2.16 o
  -2 -11   9       12.34       14.71      2.72 o
  -1 -11   9        0.83       -0.22      1.94 o
   0 -11   9       56.57       69.71      3.76 o
   1 -11   9       21.80       24.81      3.74 o
   2 -11   9       74.84       70.33     12.57 o
   3 -11   9       19.34       24.51      3.18 o
  -4 -10   9        5.98        7.08      1.96 o
  -3 -10   9       23.20       25.75      2.85 o
  -2 -10   9        6.32        7.19      2.23 o
  -1 -10   9        6.83        6.75      2.25 o
   0 -10   9      123.46      135.12      4.79 o
   1 -10   9       52.24       54.29      3.40 o
   2 -10   9        8.39        8.21      3.55 o
   3 -10   9       22.00       23.48      3.65 o
  -4  -9   9       23.95       26.82      6.94 o
  -3  -9   9       11.59       14.17      2.51 o
  -2  -9   9        3.30        5.63      1.64 o
  -1  -9   9       52.49       54.81      3.02 o
   0  -9   9      100.96      109.55      4.27 o
   1  -9   9      195.72      213.62      5.65 o
   2  -9   9       10.71       10.44      1.75 o
   3  -9   9       11.63       11.56      3.88 o
   4  -9   9        0.56        2.04      1.95 o
  -5  -8   9        9.96        7.40      2.34 o
  -4  -8   9       34.28       35.90      4.32 o
  -3  -8   9       46.37       53.65      4.63 o
  -2  -8   9       12.73        8.57      2.21 o
  -1  -8   9       14.41       13.77      2.39 o
   0  -8   9      317.85      329.77      8.59 o
   1  -8   9       15.50       13.22      2.15 o
   2  -8   9       20.32       18.89      4.45 o
   3  -8   9        5.65        2.84      1.51 o
   4  -8   9       11.63       16.44      3.20 o
  -5  -7   9       48.21       55.81     11.17 o
  -4  -7   9       12.46       11.52      3.65 o
  -3  -7   9       12.19       12.91      2.62 o
  -2  -7   9        9.96        7.06      2.16 o
  -1  -7   9        1.10        0.01      1.23 o
   0  -7   9       74.97       79.30      3.02 o
   1  -7   9       99.12      101.22      3.56 o
   2  -7   9       19.10       19.71      2.40 o
   3  -7   9       36.97       41.24      3.85 o
   4  -7   9        3.90        3.63      2.36 o
  -5  -6   9       37.03       47.97      4.33 o
  -4  -6   9       19.42       18.41      3.87 o
  -3  -6   9        0.90       -1.09      1.54 o
  -2  -6   9       40.68       40.85      2.58 o
  -1  -6   9        7.37        6.42      1.91 o
   0  -6   9      211.37      214.94      4.90 o
   1  -6   9      135.24      130.12      4.23 o
   2  -6   9       44.16       44.18      2.07 o
   3  -6   9       30.18       30.56      1.94 o
   4  -6   9       17.67       23.81      2.61 o
  -5  -5   9        3.88        3.75      2.85 o
  -4  -5   9       51.71       56.50      3.57 o
  -3  -5   9      137.87      127.39      5.06 o
  -2  -5   9        0.38       -0.41      2.13 o
  -1  -5   9       11.94        9.07      2.16 o
   0  -5   9        1.36       -0.08      1.00 o
   1  -5   9      293.35      276.40      6.14 o
   2  -5   9       21.59       22.42      2.22 o
   3  -5   9       51.90       51.62      4.19 o
   4  -5   9        1.43        1.15      1.45 o
  -5  -4   9        5.43        1.53      1.67 o
  -4  -4   9      114.77      133.43      5.04 o
  -3  -4   9      395.24      391.13     17.53 o
  -2  -4   9       32.81       34.52      2.43 o
  -1  -4   9       50.94       50.43      3.02 o
   0  -4   9       19.81       20.40      3.35 o
   1  -4   9      146.21      144.03      5.62 o
   2  -4   9       52.72       47.87      2.67 o
   3  -4   9       22.66       24.27      3.13 o
   4  -4   9       69.30       76.01      3.92 o
   5  -4   9        1.92        1.88      2.02 o
  -5  -3   9        0.53        1.41      1.56 o
  -4  -3   9       26.09       33.21      5.29 o
  -3  -3   9       21.64       25.40      5.33 o
  -2  -3   9      185.12      197.78      5.53 o
  -1  -3   9       26.66       25.84      2.63 o
   0  -3   9       76.29       74.21      2.74 o
   1  -3   9       46.53       51.64      3.36 o
   2  -3   9      103.49      100.81      4.17 o
   3  -3   9       63.24       67.50      3.59 o
   4  -3   9       12.46       11.51      2.85 o
   5  -3   9       12.67       13.61      2.07 o
  -5  -2   9        0.21       -0.34      1.32 o
  -4  -2   9        3.62        5.42      1.81 o
  -3  -2   9        7.45        9.72      2.18 o
  -2  -2   9      414.20      417.42      8.79 o
  -1  -2   9       44.32       42.58      2.32 o
   0  -2   9       96.39       95.67      4.31 o
   1  -2   9       78.32       76.12      2.57 o
   2  -2   9        3.89        5.31      1.74 o
   3  -2   9       35.88       38.82      2.52 o
   4  -2   9       51.51       54.12      3.31 o
   5  -2   9        8.55        5.60      2.05 o
  -5  -1   9        7.82        7.01      3.85 o
  -4  -1   9       41.66       39.10      4.40 o
  -3  -1   9       78.49       78.94      3.95 o
  -2  -1   9      148.23      147.02      5.74 o
  -1  -1   9       22.99       27.51      4.55 o
   0  -1   9       45.09       37.85      2.98 o
   1  -1   9      119.39      122.80      4.57 o
   2  -1   9       52.04       49.20      2.89 o
   3  -1   9       24.10       26.94      3.21 o
   4  -1   9       12.31        8.71      1.58 o
   5  -1   9        9.73        6.25      1.98 o
  -5   0   9        0.11        0.13      1.04 o
  -4   0   9        8.84        6.99      2.83 o
  -3   0   9       85.18       80.26      3.34 o
  -2   0   9      210.62      220.82      5.93 o
  -1   0   9       14.71       18.74      2.19 o
   0   0   9       12.69       14.93      1.69 o
   1   0   9        1.08        0.30      1.06 o
   2   0   9       11.06       11.09      1.75 o
   3   0   9       21.81       24.83      2.78 o
   4   0   9        6.83        4.27      1.31 o
   5   0   9        2.50        0.84      1.96 o
  -5   1   9        7.68        1.21      1.71 o
  -4   1   9       40.52       43.02      2.69 o
  -3   1   9       78.45       72.83      3.88 o
  -2   1   9      142.04      145.88      4.81 o
  -1   1   9       21.90       24.96      2.34 o
   0   1   9       46.00       39.85      3.26 o
   1   1   9      118.44      116.76      3.74 o
   2   1   9       50.46       51.59      5.27 o
   3   1   9       23.30       23.98      2.82 o
   4   1   9       12.36        6.68      1.71 o
   5   1   9        9.71        6.50      1.76 o
  -5   2   9        0.27        1.29      1.20 o
  -4   2   9        3.68        4.87      1.97 o
  -3   2   9        7.77        8.09      2.20 o
  -2   2   9      411.88      396.37      7.82 o
  -1   2   9       45.60       44.52      2.75 o
   0   2   9       95.26       92.63      4.29 o
   1   2   9       75.21       70.84      3.01 o
   2   2   9        2.88        2.75      1.39 o
   3   2   9       35.72       42.26      2.49 o
   4   2   9       53.49       54.49      2.56 o
   5   2   9        8.47        4.11      2.02 o
  -5   3   9        0.54        1.44      1.44 o
  -4   3   9       25.30       24.63      2.80 o
  -3   3   9       21.54       19.55      3.13 o
  -2   3   9      191.84      189.67      5.50 o
  -1   3   9       25.22       29.67      6.16 o
   0   3   9       74.83       74.89      3.21 o
   1   3   9       42.99       46.38      2.21 o
   2   3   9      102.47      104.03      2.99 o
   3   3   9       64.70       64.80      3.60 o
   4   3   9       12.47        7.46      1.24 o
   5   3   9       13.20        8.06      1.93 o
  -5   4   9        5.34        2.82      1.57 o
  -4   4   9      114.85      132.39      3.83 o
  -3   4   9      393.67      391.16      7.14 o
  -2   4   9       32.34       35.71      2.35 o
  -1   4   9       53.60       53.64      2.50 o
   0   4   9       18.23       18.77      2.16 o
   1   4   9      142.41      136.33      4.85 o
   2   4   9       51.74       51.74      3.29 o
   3   4   9       22.56       22.76      1.46 o
   4   4   9       70.17       66.16      3.09 o
  -5   5   9        3.91        2.76      2.03 o
  -4   5   9       51.03       54.12      2.63 o
  -3   5   9      137.95      128.07      4.27 o
  -2   5   9        0.65        1.65      1.12 o
  -1   5   9       10.97       11.57      1.67 o
   0   5   9        1.39        1.58      1.64 o
   1   5   9      290.87      279.88      6.23 o
   2   5   9       21.32       25.28      2.21 o
   3   5   9       52.91       52.30      1.81 o
   4   5   9        1.41        0.88      0.84 o
  -5   6   9       37.16       33.92      8.40 o
  -4   6   9       19.52       11.86      4.43 o
  -3   6   9        0.85       -0.65      1.24 o
  -2   6   9       40.26       42.86      2.58 o
  -1   6   9        8.63        7.59      1.89 o
   0   6   9      209.82      205.65      6.30 o
   1   6   9      135.21      136.61      8.92 o
   2   6   9       44.04       41.88      2.23 o
   3   6   9       30.60       27.46      2.65 o
  -5   7   9       48.17       51.95      3.70 o
  -4   7   9       12.04       10.92      4.08 o
  -3   7   9       12.13       13.43      2.57 o
  -2   7   9       10.91        8.76      1.75 o
  -1   7   9        1.33        0.28      0.94 o
   0   7   9       71.68       80.98      3.59 o
   1   7   9      100.56       93.79      4.96 o
   2   7   9       18.93       14.90      2.04 o
   3   7   9       36.92       32.14      3.08 o
  -5   8   9        9.72        9.50      2.44 o
  -4   8   9       34.06       33.50      3.30 o
  -3   8   9       45.31       48.81      2.31 o
  -2   8   9       12.89       10.79      1.42 o
  -1   8   9       15.59       16.45      1.85 o
   0   8   9      322.14      314.49      6.28 o
   1   8   9       15.74       13.51      2.69 o
   2   8   9       19.86       22.27      2.55 o
   3   8   9        5.68        3.52      1.08 o
  -4   9   9       23.40       19.77      2.47 o
  -3   9   9       11.52       16.67      1.74 o
  -2   9   9        3.05        2.61      1.20 o
  -1   9   9       53.87       51.82      3.13 o
   0   9   9      104.01      100.08      6.66 o
   1   9   9      196.63      187.00      8.13 o
   2   9   9       11.28        6.35      2.22 o
  -4  10   9        5.95        6.46      2.64 o
  -3  10   9       23.14       24.49      2.50 o
  -2  10   9        6.14        5.70      1.34 o
  -1  10   9        6.73        8.42      2.27 o
   0  10   9      123.05      114.87      7.59 o
   1  10   9       53.76       57.81      3.24 o
   2  10   9        8.74        5.65      2.95 o
  -4  11   9        4.59        3.06      2.13 o
  -3  11   9        0.19        2.53      1.45 o
  -2  11   9       12.74       13.57      2.00 o
  -1  11   9        0.83       -0.58      1.18 o
   0  11   9       56.94       54.92      7.68 o
   1  11   9       22.21       23.20      3.74 o
   2  11   9       75.69       64.47      4.10 o
  -3  12   9       10.08       10.86      1.69 o
  -2  12   9       10.87        9.09      1.67 o
  -1  12   9        5.37        5.02      1.18 o
   0  12   9        2.15        2.55      1.31 o
   1  12   9        9.79        8.25      2.44 o
  -3  13   9       10.53       10.76      2.17 o
  -2  13   9        4.57        5.59      1.68 o
  -1  13   9        1.59        1.02      1.06 o
   0  13   9       76.07       78.00      4.42 o
   1  13   9       42.90       39.98      2.88 o
  -2  14   9        4.48        6.44      1.88 o
  -1  14   9       26.54       21.30      3.69 o
   0  14   9       22.66       16.21      5.25 o
   1  14   9        0.59        0.32      1.21 o
  -1  15   9       11.35       10.12      1.90 o
   0  15   9        9.89        9.56      3.89 o
   0 -14  10       29.73       27.27      3.31 o
  -2 -13  10        0.08       -0.32      2.64 o
  -1 -13  10       16.92       15.54     10.54 o
   0 -13  10        0.36        0.72      1.67 o
   1 -13  10        5.95        3.70      1.73 o
  -3 -12  10        1.41        0.08      2.14 o
  -2 -12  10        9.01        0.14      3.71 o
  -1 -12  10        3.34        3.88      3.11 o
   0 -12  10       35.18       32.49      3.15 o
   1 -12  10        5.16        5.53      2.64 o
   2 -12  10       31.20       47.90      8.66 o
  -3 -11  10        0.79        0.17      1.83 o
  -2 -11  10        0.68       -0.08      1.23 o
  -1 -11  10       44.79       48.20      3.14 o
   0 -11  10        5.53        5.71      2.78 o
   1 -11  10        3.27        1.87      2.21 o
   2 -11  10       14.96       10.39      4.33 o
  -4 -10  10       18.27       10.70      9.96 o
  -3 -10  10        1.03       -0.02      1.60 o
  -2 -10  10       14.61        8.49      6.28 o
  -1 -10  10       45.91       53.41      3.08 o
   0 -10  10        5.64        7.15      2.16 o
   1 -10  10       11.02       10.20      2.62 o
   2 -10  10        1.43       -0.10      1.06 o
   3 -10  10        6.69        5.70      2.98 o
  -4  -9  10       19.09       14.45     10.04 o
  -3  -9  10        2.32        1.76      2.57 o
  -2  -9  10       18.04       11.77      8.81 o
  -1  -9  10        4.82        6.22      2.69 o
   0  -9  10       57.86       60.13      4.07 o
   1  -9  10       80.51       69.14      3.78 o
   2  -9  10       14.43       11.16      2.87 o
   3  -9  10        9.49        9.88      3.06 o
  -4  -8  10        8.63       14.25      3.55 o
  -3  -8  10        8.21        3.32      3.11 o
  -2  -8  10        2.69       -0.29      2.47 o
  -1  -8  10       48.24       52.70      3.58 o
   0  -8  10       40.92       40.94      2.69 o
   1  -8  10       73.74       84.44      3.96 o
   2  -8  10        9.65        9.55      3.55 o
   3  -8  10        1.61        1.12      1.98 o
  -4  -7  10       41.68       46.63      3.69 o
  -3  -7  10       33.30       34.10      2.81 o
  -2  -7  10       19.21       17.48      2.33 o
  -1  -7  10       18.42       19.10      5.61 o
   0  -7  10       94.37      100.92      5.27 o
   1  -7  10       56.74       58.50      4.52 o
   2  -7  10       69.94       63.71      3.95 o
   3  -7  10        7.51        4.03      2.30 o
   4  -7  10        0.83       -1.12      2.15 o
  -5  -6  10        1.60        1.94      2.46 o
  -4  -6  10       20.43       21.91      3.35 o
  -3  -6  10       27.14       27.40      3.02 o
  -2  -6  10       32.78       34.09      2.68 o
  -1  -6  10       98.15      109.83      7.77 o
   0  -6  10        6.33        7.72      1.73 o
   1  -6  10       34.85       34.68      2.84 o
   2  -6  10        7.34        5.45      1.38 o
   3  -6  10        1.06        1.45      1.92 o
   4  -6  10        7.12        8.61      2.70 o
  -5  -5  10       23.75       30.02      3.15 o
  -4  -5  10       14.60       14.81      3.58 o
  -3  -5  10       83.47       84.79      4.79 o
  -2  -5  10       50.08       43.68      3.46 o
  -1  -5  10       23.43       24.50      2.23 o
   0  -5  10      137.44      145.11      5.78 o
   1  -5  10        5.27        4.19      1.38 o
   2  -5  10       16.50       11.86      2.15 o
   3  -5  10        1.64        1.35      1.71 o
   4  -5  10       13.01       15.23      2.71 o
  -5  -4  10        2.92        0.80      1.48 o
  -4  -4  10        1.56       -0.05      3.13 o
  -3  -4  10        4.21        4.12      1.76 o
  -2  -4  10       18.61       23.02      2.33 o
  -1  -4  10      176.04      182.31      5.56 o
   0  -4  10       49.50       50.46      2.62 o
   1  -4  10       22.64       26.74      2.25 o
   2  -4  10        8.31        6.18      1.58 o
   3  -4  10        3.39        2.81      1.22 o
   4  -4  10        3.53        2.29      1.28 o
  -5  -3  10        2.30        2.31      1.76 o
  -4  -3  10       25.55       31.13      3.58 o
  -3  -3  10        0.46       -0.30      1.73 o
  -2  -3  10      171.67      167.61      5.46 o
  -1  -3  10       76.41       74.76      3.13 o
   0  -3  10        8.53        9.53      2.61 o
   1  -3  10      128.71      134.70      4.45 o
   2  -3  10       22.98       26.67      4.15 o
   3  -3  10        8.27        5.64      1.97 o
   4  -3  10       14.70       14.32      3.07 o
  -5  -2  10       18.78       14.55      4.92 o
  -4  -2  10        5.63        1.45      2.12 o
  -3  -2  10       32.12       32.29      2.74 o
  -2  -2  10       41.72       41.02      2.77 o
  -1  -2  10       65.44       66.72      4.44 o
   0  -2  10      163.49      162.82      4.21 o
   1  -2  10        4.71        5.17      1.61 o
   2  -2  10       39.61       41.41      2.59 o
   3  -2  10       17.93       20.47      6.55 o
   4  -2  10        3.98        1.95      1.33 o
  -5  -1  10        3.64        2.50      1.79 o
  -4  -1  10       19.93       16.72     11.00 o
  -3  -1  10       78.06       79.06      4.28 o
  -2  -1  10        4.02        3.23      1.55 o
  -1  -1  10        8.67        6.03      1.63 o
   0  -1  10      110.42      118.93      5.49 o
   1  -1  10      112.27      104.01      3.88 o
   2  -1  10       32.09       35.24      2.11 o
   3  -1  10       12.12        9.67      1.94 o
   4  -1  10        2.97        2.53      1.21 o
  -5   0  10        1.07        1.13      1.87 o
  -4   0  10        6.18        2.03      1.84 o
  -3   0  10       29.68       31.18      3.18 o
  -2   0  10       23.61       21.00      3.62 o
  -1   0  10       96.12       89.90      3.85 o
   0   0  10      249.64      233.49      7.02 o
   1   0  10      266.34      285.56      7.10 o
   2   0  10       43.74       49.72      3.43 o
   3   0  10        6.56        6.16      1.46 o
   4   0  10       14.21        6.44      2.92 o
  -5   1  10        3.70        3.39      1.93 o
  -4   1  10       20.50        5.14      5.43 o
  -3   1  10       77.94       85.55      4.26 o
  -2   1  10        4.61        3.00      1.58 o
  -1   1  10        9.08        5.57      1.90 o
   0   1  10      112.17      112.92      3.52 o
   1   1  10      111.58      106.76      3.37 o
   2   1  10       31.82       33.33      2.14 o
   3   1  10       11.89       10.17      1.86 o
   4   1  10        2.93        2.64      1.48 o
  -5   2  10       19.17        9.34      5.12 o
  -4   2  10        5.58        0.74      1.48 o
  -3   2  10       33.82       37.12      2.67 o
  -2   2  10       42.35       44.17      2.73 o
  -1   2  10       65.74       63.77      2.94 o
   0   2  10      163.65      155.77      4.80 o
   1   2  10        5.33        3.78      2.31 o
   2   2  10       41.85       44.40      3.50 o
   3   2  10       17.69       19.51      1.81 o
   4   2  10        3.50        3.31      1.82 o
  -5   3  10        2.30        0.98      1.73 o
  -4   3  10       26.44       28.56      8.19 o
  -3   3  10        0.49        1.34      1.30 o
  -2   3  10      166.12      167.13      8.94 o
  -1   3  10       77.09       78.41      3.66 o
   0   3  10        8.70        7.38      1.63 o
   1   3  10      133.16      143.15      4.46 o
   2   3  10       23.03       27.03      2.40 o
   3   3  10        7.75        8.83      1.47 o
   4   3  10       14.78       10.19      2.32 o
  -5   4  10        2.79        0.98      1.33 o
  -4   4  10        1.59        0.30      1.24 o
  -3   4  10        4.35        2.51      1.52 o
  -2   4  10       18.21       23.72      6.00 o
  -1   4  10      171.36      174.28      6.67 o
   0   4  10       49.93       49.88      3.12 o
   1   4  10       21.78       19.41      3.07 o
   2   4  10        7.17        6.47      2.28 o
   3   4  10        3.56        2.66      1.46 o
   4   4  10        3.35        2.66      1.21 o
  -5   5  10       23.94       33.26      2.55 o
  -4   5  10       15.02        6.95      3.93 o
  -3   5  10       83.71       81.44      2.99 o
  -2   5  10       52.97       55.82      2.90 o
  -1   5  10       22.99       18.55      2.67 o
   0   5  10      135.63      140.14      5.66 o
   1   5  10        5.42        3.84      1.73 o
   2   5  10       16.87       15.06      1.66 o
   3   5  10        1.34        1.36      0.85 o
   4   5  10       13.01        6.50      2.77 o
  -5   6  10        1.52        1.78      1.53 o
  -4   6  10       20.62       18.69      5.76 o
  -3   6  10       28.38       26.54      7.62 o
  -2   6  10       33.22       32.17      3.67 o
  -1   6  10       99.09      100.80      4.88 o
   0   6  10        7.04        8.65      2.16 o
   1   6  10       35.52       32.54      2.70 o
   2   6  10        8.35        5.82      1.54 o
   3   6  10        1.04        1.31      1.05 o
  -4   7  10       42.06       46.34      3.98 o
  -3   7  10       33.39       30.08      3.02 o
  -2   7  10       18.51       17.14      1.93 o
  -1   7  10       17.70       14.44      1.67 o
   0   7  10       96.55       92.60      4.10 o
   1   7  10       56.84       59.44      3.32 o
   2   7  10       69.05       64.38      2.67 o
   3   7  10        7.92        4.92      2.75 o
  -4   8  10        8.62        7.09      3.38 o
  -3   8  10        8.22        4.39      2.76 o
  -2   8  10        2.62        1.56      1.13 o
  -1   8  10       48.97       48.93      2.42 o
   0   8  10       40.63       37.50      4.10 o
   1   8  10       73.42       73.30      3.31 o
   2   8  10        9.53        9.83      2.08 o
   3   8  10        1.59        0.49      1.67 o
  -4   9  10       19.41        9.98      4.56 o
  -3   9  10        2.33        2.26      1.63 o
  -2   9  10       18.23       16.61      1.68 o
  -1   9  10        4.64        5.79      1.30 o
   0   9  10       58.96       55.70      3.89 o
   1   9  10       80.90       81.12      3.49 o
   2   9  10       14.18       15.33      1.72 o
  -4  10  10       18.29       13.29      2.29 o
  -3  10  10        1.11        1.84      1.35 o
  -2  10  10       14.68       10.56      2.79 o
  -1  10  10       46.94       40.00      3.99 o
   0  10  10        5.60        2.79      1.32 o
   1  10  10       10.39        7.90      1.81 o
   2  10  10        1.50        1.94      1.09 o
  -3  11  10        0.78        3.50      1.68 o
  -2  11  10        0.56        0.11      1.17 o
  -1  11  10       44.88       40.43      3.25 o
   0  11  10        5.94        3.83      1.09 o
   1  11  10        3.58        2.20      1.45 o
   2  11  10       14.58       10.13      2.76 o
  -3  12  10        1.29        0.66      1.55 o
  -2  12  10        8.93       10.75      2.12 o
  -1  12  10        3.71        3.40      1.69 o
   0  12  10       35.52       32.94      4.55 o
   1  12  10        4.79        6.66      3.25 o
  -2  13  10        0.07       -0.56      1.49 o
  -1  13  10       16.78       20.81      4.94 o
   0  13  10        0.26        0.59      1.60 o
   1  13  10        6.19        2.37      3.05 o
  -1  14  10        6.05        2.45      2.60 o
   0  14  10       30.07       38.22      4.50 o
  -2 -12  11        5.74       -0.07      2.70 o
  -1 -12  11       23.22       21.81      4.59 o
   0 -12  11       27.61       32.63      3.05 o
   1 -12  11        7.61        5.35      1.86 o
  -2 -11  11       14.02        0.70      2.93 o
  -1 -11  11        8.12       11.02      3.60 o
   0 -11  11       16.54       21.19      2.53 o
   1 -11  11        6.28        6.62      2.43 o
  -3 -10  11        9.82        5.20      5.24 o
  -2 -10  11        3.59        1.88      2.68 o
  -1 -10  11       27.09       30.78      2.84 o
   0 -10  11        3.73        3.53      2.84 o
   1 -10  11        4.76        4.91      2.59 o
   2 -10  11       27.13       17.23      4.74 o
  -3  -9  11       13.95       11.89     11.00 o
  -2  -9  11       22.98       31.02      3.68 o
  -1  -9  11        7.15        8.73      2.12 o
   0  -9  11       30.19       28.58      2.61 o
   1  -9  11       19.06       17.90      2.64 o
   2  -9  11        5.50        6.09      2.13 o
  -4  -8  11       43.00       45.50      6.65 o
  -3  -8  11        2.07        0.74      2.00 o
  -2  -8  11        5.33        5.26      2.47 o
  -1  -8  11       22.22       24.86      3.99 o
   0  -8  11        2.64        4.08      1.79 o
   1  -8  11       12.14        8.63      2.69 o
   2  -8  11       21.81       15.94      2.02 o
   3  -8  11        0.64        0.87      2.10 o
  -4  -7  11        1.72        3.51      2.16 o
  -3  -7  11        0.78        0.58      1.38 o
  -2  -7  11       12.39       14.23      3.50 o
  -1  -7  11        2.42        3.29      2.09 o
   0  -7  11       32.87       37.52      3.36 o
   1  -7  11       29.98       29.44      6.52 o
   2  -7  11       24.38       23.01      6.72 o
   3  -7  11        1.06        1.85      1.35 o
  -4  -6  11       34.04       38.16      4.13 o
  -3  -6  11        1.79        3.98      2.07 o
  -2  -6  11       20.47       21.42      3.05 o
  -1  -6  11        9.77       10.46      2.41 o
   0  -6  11        6.02        4.78      2.02 o
   1  -6  11       99.91       94.45      5.94 o
   2  -6  11        0.42        0.15      1.69 o
   3  -6  11        3.61        3.58      1.81 o
  -4  -5  11        2.12        4.69      2.58 o
  -3  -5  11        1.35        1.35      2.04 o
  -2  -5  11       80.05       85.07      4.50 o
  -1  -5  11       50.55       47.44      5.60 o
   0  -5  11        4.40        4.51      1.69 o
   1  -5  11        6.24        8.23      1.76 o
   2  -5  11       11.40       10.50      2.01 o
   3  -5  11       22.15       17.88      3.08 o
  -4  -4  11       14.48       19.04      3.00 o
  -3  -4  11       27.93       29.13      2.83 o
  -2  -4  11       53.41       46.92      7.13 o
  -1  -4  11      246.36      257.04      6.43 o
   0  -4  11        3.06        1.54      2.58 o
   1  -4  11       24.04       26.23      5.50 o
   2  -4  11       42.38       41.94      3.26 o
   3  -4  11        6.52        8.85      2.26 o
   4  -4  11        7.26        6.51      1.69 o
  -5  -3  11        0.09        1.27      2.45 o
  -4  -3  11        0.15        1.10      2.06 o
  -3  -3  11       13.02        3.77      3.50 o
  -2  -3  11      144.64      151.24      5.70 o
  -1  -3  11       12.10        9.98      3.42 o
   0  -3  11       58.70       59.80      5.11 o
   1  -3  11       30.47       36.75      2.44 o
   2  -3  11       26.31       27.44      2.82 o
   3  -3  11       18.06       20.18      3.45 o
   4  -3  11        7.67        6.53      1.54 o
  -5  -2  11        4.70        5.53      2.54 o
  -4  -2  11        2.49        1.15      2.12 o
  -3  -2  11        4.17        1.79      1.94 o
  -2  -2  11       70.37       72.76      4.16 o
  -1  -2  11       86.73       94.13      3.66 o
   0  -2  11       33.41       36.38      3.90 o
   1  -2  11       55.61       59.50      4.87 o
   2  -2  11       18.32       16.49      2.32 o
   3  -2  11        1.54        3.11      1.73 o
   4  -2  11       11.21        9.63      1.91 o
  -5  -1  11        5.08        5.90      2.17 o
  -4  -1  11       14.33       11.41      8.90 o
  -3  -1  11        9.97        0.69      2.98 o
  -2  -1  11       87.73       94.96      4.55 o
  -1  -1  11       29.70       24.20      3.86 o
   0  -1  11       15.24       14.28      3.33 o
   1  -1  11       23.67       25.19      2.21 o
   2  -1  11       33.93       33.76      2.89 o
   3  -1  11       29.95       35.13      5.63 o
   4  -1  11        6.24        8.54      2.24 o
  -5   0  11        1.02        0.69      1.63 o
  -4   0  11       12.73        7.95      7.97 o
  -3   0  11      101.88      106.82      4.30 o
  -2   0  11       11.62       11.99      2.61 o
  -1   0  11       22.78       28.25      2.43 o
   0   0  11       53.82       49.94      2.77 o
   1   0  11       62.88       59.24      4.39 o
   2   0  11       35.93       36.84      3.66 o
   3   0  11        0.31        1.19      1.26 o
   4   0  11       15.84       14.69      3.21 o
  -5   1  11        5.17        6.41      2.73 o
  -4   1  11       13.85       10.63      7.34 o
  -3   1  11       10.01        4.32      4.04 o
  -2   1  11       89.26       96.16      4.59 o
  -1   1  11       28.96       28.85      2.44 o
   0   1  11       15.25       19.90      4.79 o
   1   1  11       23.20       24.51      2.21 o
   2   1  11       35.37       33.48      2.77 o
   3   1  11       30.35       31.94      5.00 o
   4   1  11        6.22        3.43      1.70 o
  -5   2  11        4.57        4.92      2.83 o
  -4   2  11        2.45        1.97      1.63 o
  -3   2  11        4.75        2.79      2.73 o
  -2   2  11       70.63       74.11      3.47 o
  -1   2  11       91.40       89.86      5.47 o
   0   2  11       31.82       30.47      2.44 o
   1   2  11       57.93       55.93      3.33 o
   2   2  11       18.20       20.54      2.39 o
   3   2  11        1.51        1.34      2.25 o
   4   2  11       11.17        8.74      1.93 o
  -4   3  11        0.10        0.37      1.53 o
  -3   3  11       12.96        7.26      5.01 o
  -2   3  11      146.73      153.82      5.69 o
  -1   3  11       12.63       12.86      2.50 o
   0   3  11       61.46       62.56      3.45 o
   1   3  11       29.20       34.28      2.34 o
   2   3  11       26.64       29.22      2.23 o
   3   3  11       18.71       16.80      2.44 o
   4   3  11        7.64        6.71      2.25 o
  -4   4  11       14.44       11.67      5.86 o
  -3   4  11       27.71       27.66      2.58 o
  -2   4  11       53.43       54.33      5.09 o
  -1   4  11      249.20      259.88      7.22 o
   0   4  11        3.32        4.96      2.26 o
   1   4  11       24.40       25.09      2.52 o
   2   4  11       41.71       34.05      2.73 o
   3   4  11        6.30        7.53      4.64 o
   4   4  11        7.30        5.02      3.10 o
  -4   5  11        1.94        1.95      1.61 o
  -3   5  11        1.30        2.16      1.84 o
  -2   5  11       81.28       83.98      3.80 o
  -1   5  11       51.05       50.36      3.60 o
   0   5  11        5.18        6.77      2.71 o
   1   5  11        6.01       10.09      2.18 o
   2   5  11       11.41       10.49      2.31 o
   3   5  11       22.39       22.16      2.98 o
  -4   6  11       33.86       30.66     11.30 o
  -3   6  11        2.12        0.37      1.43 o
  -2   6  11       20.41       20.37      2.16 o
  -1   6  11       10.19       10.12      2.46 o
   0   6  11        6.59        6.30      2.23 o
   1   6  11      100.50      103.89      5.20 o
   2   6  11        0.41       -0.13      0.99 o
   3   6  11        3.40        3.25      1.55 o
  -4   7  11        1.56        0.74      1.52 o
  -3   7  11        0.80       -0.01      1.06 o
  -2   7  11       12.62       13.18      1.97 o
  -1   7  11        2.50        2.95      1.35 o
   0   7  11       32.66       37.81      5.37 o
   1   7  11       28.73       28.67      2.97 o
   2   7  11       24.68       23.27      2.08 o
   3   7  11        1.13        0.74      1.19 o
  -4   8  11       43.32       42.91      3.19 o
  -3   8  11        1.82        2.41      1.79 o
  -2   8  11        5.27        5.19      1.73 o
  -1   8  11       20.80       19.73      2.11 o
   0   8  11        2.36        2.69      1.20 o
   1   8  11       11.26        9.42      2.42 o
   2   8  11       22.76       25.87      8.55 o
  -3   9  11       14.07       11.55      2.16 o
  -2   9  11       23.07       27.01      2.78 o
  -1   9  11        7.04        6.54      2.00 o
   0   9  11       28.66       23.71      1.80 o
   1   9  11       20.00       14.28      2.88 o
   2   9  11        5.84        4.68      2.50 o
  -3  10  11       10.25       10.99      1.83 o
  -2  10  11        3.57        5.67      1.98 o
  -1  10  11       26.94       25.65      2.36 o
   0  10  11        3.78        3.39      1.55 o
   1  10  11        5.18        3.25      1.61 o
   2  10  11       27.77       25.70      3.91 o
  -2  11  11       13.68       14.37      2.73 o
  -1  11  11        8.26        8.24      2.52 o
   0  11  11       15.95       18.07      3.30 o
   1  11  11        6.46        6.11      1.96 o
  -2  12  11        5.71        7.59      1.70 o
  -1  12  11       23.02       21.50      1.89 o
   0  12  11       28.05       32.96      2.83 o
   1  12  11        7.29        6.36      2.21 o
   0 -11  12        5.45        5.72      2.62 o
  -2 -10  12        3.76        1.55      2.29 o
  -1 -10  12        5.83        5.45      2.65 o
   0 -10  12       21.95       17.61      3.49 o
   1 -10  12       54.08       58.01      6.44 o
  -2  -9  12       25.47       36.02      3.34 o
  -1  -9  12       20.90       28.26      3.41 o
   0  -9  12       44.33       46.73      5.10 o
   1  -9  12       39.62       40.75      4.52 o
  -3  -8  12       11.16        3.78      6.13 o
  -2  -8  12        0.85        2.33      2.18 o
  -1  -8  12       29.51       41.95      4.72 o
   0  -8  12        0.69        0.35      1.61 o
   1  -8  12        0.01        0.59      1.41 o
   2  -8  12       33.98       29.21      6.81 o
  -3  -7  12        4.57       -0.40      4.54 o
  -2  -7  12       16.79       18.18      6.33 o
  -1  -7  12        2.25       -0.44      2.66 o
   0  -7  12       21.70       19.58      4.07 o
   1  -7  12       20.43       19.91      2.30 o
   2  -7  12        4.21        5.84      2.25 o
  -3  -6  12        8.11       11.53      3.08 o
  -2  -6  12        0.54        0.82      2.15 o
  -1  -6  12       13.57       15.18      2.99 o
   0  -6  12       23.24       22.11      3.20 o
   1  -6  12       21.55       20.33      2.93 o
   2  -6  12       17.00       13.41      2.30 o
  -4  -5  12        4.12        2.22      2.19 o
  -3  -5  12       12.63       14.39      3.12 o
  -2  -5  12        7.83        8.83      2.70 o
  -1  -5  12       34.64       36.45      4.20 o
   0  -5  12        7.05        6.87      2.31 o
   1  -5  12        8.98        6.60      2.05 o
   2  -5  12       18.75       15.06      3.24 o
   3  -5  12       18.74       16.40      3.43 o
  -4  -4  12        3.63        5.32      2.87 o
  -3  -4  12        1.07        0.53      2.07 o
  -2  -4  12       34.00       36.65      3.74 o
  -1  -4  12        6.23        8.83      2.25 o
   0  -4  12       16.85       21.24      2.41 o
   1  -4  12       14.70       17.53      2.18 o
   2  -4  12       16.39       17.20      2.74 o
   3  -4  12        7.57        6.97      1.98 o
  -4  -3  12       10.97        5.60      5.15 o
  -3  -3  12        6.14        4.18      4.57 o
  -2  -3  12       25.09       29.33      2.88 o
  -1  -3  12       98.72      105.13      4.35 o
   0  -3  12       83.56       84.36      4.30 o
   1  -3  12       31.27       31.09      4.04 o
   2  -3  12       19.56       22.00      2.61 o
   3  -3  12       29.46       31.66      7.02 o
  -4  -2  12        0.31        0.20      1.60 o
  -3  -2  12       15.21        8.32      9.38 o
  -2  -2  12        4.02        1.61      3.02 o
  -1  -2  12       87.57       91.45      4.74 o
   0  -2  12       20.07       22.99      2.50 o
   1  -2  12       49.44       52.74      3.63 o
   2  -2  12       12.06       12.92      2.84 o
   3  -2  12        7.52        6.70      2.86 o
  -4  -1  12        0.20        0.28      1.95 o
  -3  -1  12       25.35       23.71     14.83 o
  -2  -1  12        3.86        5.55      1.95 o
  -1  -1  12       24.14       27.56      2.69 o
   0  -1  12       50.30       53.49      4.74 o
   1  -1  12       23.06       30.84      3.94 o
   2  -1  12       49.84       64.60      4.87 o
   3  -1  12       26.16       34.83      3.10 o
  -4   0  12        2.74        2.63      2.59 o
  -3   0  12        0.27       -0.30      1.53 o
  -2   0  12       37.41       26.93     19.13 o
  -1   0  12       14.10       12.11      2.67 o
   0   0  12       33.68       38.48      2.79 o
   1   0  12        0.44        1.24      1.91 o
   2   0  12       54.74       59.28      3.63 o
   3   0  12       50.09       55.67      3.12 o
  -4   1  12        0.15       -1.39      2.02 o
  -3   1  12       25.53       29.28     17.56 o
  -2   1  12        3.23        2.08      1.89 o
  -1   1  12       24.54       29.22      2.72 o
   0   1  12       47.62       50.54      3.72 o
   1   1  12       22.70       26.66      2.95 o
   2   1  12       49.62       61.31      3.14 o
   3   1  12       25.81       28.88      3.06 o
  -4   2  12        0.27       -0.64      1.48 o
  -3   2  12       14.56        9.71      7.88 o
  -2   2  12        4.00        3.64      2.30 o
  -1   2  12       83.82       89.57      6.25 o
   0   2  12       21.01       22.06      2.97 o
   1   2  12       47.91       50.47      4.71 o
   2   2  12       11.16       10.08      2.38 o
   3   2  12        7.35        8.78      2.24 o
  -4   3  12       10.89        3.85      3.42 o
  -3   3  12        6.17        3.87      3.36 o
  -2   3  12       24.53       26.41      3.49 o
  -1   3  12       98.07       99.06      4.91 o
   0   3  12       81.05       79.67      3.61 o
   1   3  12       31.84       31.66      3.56 o
   2   3  12       18.70       20.24      2.74 o
   3   3  12       28.72       31.30      2.54 o
  -4   4  12        3.74        1.62      2.45 o
  -3   4  12        0.86        1.19      1.85 o
  -2   4  12       34.02       36.64      3.13 o
  -1   4  12        6.79       10.02      2.19 o
   0   4  12       16.35       19.38      6.10 o
   1   4  12       14.43       15.79      2.16 o
   2   4  12       16.31       14.00      3.35 o
   3   4  12        7.56        6.06      1.79 o
  -4   5  12        4.38        3.88      2.18 o
  -3   5  12       12.64       14.35      4.59 o
  -2   5  12        7.00        5.15      3.54 o
  -1   5  12       35.02       38.54      4.87 o
   0   5  12        7.97       10.69      2.53 o
   1   5  12        9.27        6.74      1.81 o
   2   5  12       18.00       21.44      7.11 o
   3   5  12       18.29       22.76      2.55 o
  -3   6  12        8.12        5.11      3.19 o
  -2   6  12        0.54        0.04      1.12 o
  -1   6  12       13.81       19.16      2.99 o
   0   6  12       24.04       23.76      4.06 o
   1   6  12       20.41       15.72      2.27 o
   2   6  12       17.44       16.51      3.74 o
  -3   7  12        4.53        3.79      1.64 o
  -2   7  12       17.15       20.12      2.37 o
  -1   7  12        2.31        2.39      1.26 o
   0   7  12       21.97       21.90      3.09 o
   1   7  12       21.16       15.72      2.97 o
   2   7  12        4.14        3.02      2.71 o
  -3   8  12       11.14        8.35      2.35 o
  -2   8  12        0.84       -0.66      2.03 o
  -1   8  12       30.20       35.55      5.72 o
   0   8  12        0.77        0.23      1.03 o
   1   8  12        0.04        0.43      2.13 o
   2   8  12       33.13       32.25      3.31 o
  -2   9  12       26.10       25.73      4.02 o
  -1   9  12       21.14       14.63      4.29 o
   0   9  12       44.24       45.86      6.62 o
   1   9  12       39.08       39.19      3.69 o
  -2  10  12        3.73        1.74      1.41 o
  -1  10  12        6.28        3.87      2.36 o
   0  10  12       22.32       21.26      2.94 o
   1  10  12       53.91       53.35      4.18 o
  -1  11  12        0.49        1.02      1.72 o
   0  11  12        5.29        3.95      2.20 o
  -2  -8  13        0.96        0.95      2.48 o
  -1  -8  13       11.31       14.53      3.21 o
   0  -8  13        3.00        5.16      2.40 o
  -2  -7  13        3.60        2.05      2.32 o
  -1  -7  13        9.41        9.95      4.12 o
   0  -7  13        9.47        8.08      2.58 o
   1  -7  13       23.80       15.02      7.60 o
  -2  -6  13       12.68       13.71      4.55 o
  -1  -6  13       35.42       40.34      4.09 o
   0  -6  13       32.89       31.46      3.03 o
   1  -6  13       26.98       30.70      4.11 o
  -3  -5  13        6.87        7.03      2.59 o
  -2  -5  13        7.07       10.23      2.49 o
  -1  -5  13        7.62        8.83      2.73 o
   0  -5  13       23.77       32.66      8.53 o
   1  -5  13        7.88        6.43      2.62 o
   2  -5  13       19.05       14.15      3.78 o
  -3  -4  13        8.87        3.55      3.69 o
  -2  -4  13       20.95       22.92      3.07 o
  -1  -4  13        3.98        4.94      2.64 o
   0  -4  13       34.32       35.13      3.48 o
   1  -4  13       64.36       65.55      5.50 o
   2  -4  13       16.38       17.32      2.35 o
  -3  -3  13        4.50        1.92      2.76 o
  -2  -3  13       11.79       16.69      3.30 o
  -1  -3  13       60.95       67.10      3.93 o
   0  -3  13       89.29       90.66      4.27 o
   1  -3  13       10.33       13.48      2.71 o
   2  -3  13       11.68       15.06      2.33 o
  -3  -2  13        4.10        1.66      3.18 o
  -2  -2  13        5.07        7.55      3.30 o
  -1  -2  13       50.21       53.16      4.98 o
   0  -2  13       28.53       33.14      6.24 o
   1  -2  13       62.61       58.45      7.24 o
   2  -2  13       41.86       54.57      6.62 o
  -3  -1  13        0.31       -0.29      1.80 o
  -2  -1  13       22.87       24.26      4.78 o
  -1  -1  13        0.13        1.43      1.82 o
   0  -1  13       65.74       63.61      3.61 o
   1  -1  13       21.27       24.51      2.64 o
   2  -1  13        4.46        3.70      2.85 o
  -3   0  13       10.12        5.96      5.68 o
  -2   0  13       14.56       16.11      2.76 o
  -1   0  13       82.56       94.81      5.13 o
   0   0  13       18.30       17.21      4.08 o
   1   0  13       21.96       25.69      3.17 o
   2   0  13       13.38       19.93      2.47 o
  -3   1  13        0.31       -1.22      2.19 o
  -2   1  13       23.62       27.63      4.87 o
  -1   1  13        0.15        0.38      1.98 o
   0   1  13       67.10       62.56      3.61 o
   1   1  13       21.22       21.28      3.17 o
   2   1  13        4.05        3.25      2.87 o
  -3   2  13        4.08        1.53      2.43 o
  -2   2  13        5.01        8.68      2.45 o
  -1   2  13       50.42       53.07      3.54 o
   0   2  13       29.20       31.83      7.40 o
   1   2  13       62.93       62.10      3.69 o
   2   2  13       42.20       56.29      3.89 o
  -3   3  13        4.39        2.33      2.55 o
  -2   3  13       12.36       15.70      3.32 o
  -1   3  13       61.32       62.32      4.69 o
   0   3  13       89.65       84.20      4.88 o
   1   3  13       10.32       10.39      3.70 o
   2   3  13       12.12       13.18      2.27 o
  -3   4  13        9.33        4.55      2.98 o
  -2   4  13       20.95       24.61      3.35 o
  -1   4  13        3.34        3.88      2.11 o
   0   4  13       34.27       30.26      3.54 o
   1   4  13       65.19       67.72      4.44 o
   2   4  13       16.57       11.20      5.63 o
  -3   5  13        6.76        5.93      2.27 o
  -2   5  13        6.71        5.16      2.92 o
  -1   5  13        7.51        7.02      2.78 o
   0   5  13       22.76       28.83      2.90 o
   1   5  13        7.58        9.44      2.43 o
   2   5  13       19.70       17.42      3.01 o
  -2   6  13       12.56       14.01      2.32 o
  -1   6  13       34.74       32.81      5.15 o
   0   6  13       32.27       37.14      6.24 o
   1   6  13       27.10       31.46      2.87 o
  -2   7  13        3.50        3.73      1.86 o
  -1   7  13        9.49       11.29      1.88 o
   0   7  13        8.97        9.74      2.85 o
   1   7  13       23.63       26.18      3.50 o
  -2   8  13        0.93       -1.75      2.41 o
  -1   8  13       10.51       11.16      3.58 o
   0   8  13        2.85        2.23      1.65 o
   1   8  13       16.22        0.34      1.32 o
  -1  -5  14        3.70        3.25      2.81 o
   0  -5  14       65.26       66.53      7.47 o
  -2  -4  14        2.34        3.50      2.79 o
  -1  -4  14       43.21       43.79      3.67 o
   0  -4  14       13.04       16.63      3.40 o
   1  -4  14        2.54        3.93      2.02 o
  -2  -3  14       36.54       40.41      4.62 o
  -1  -3  14       22.98       23.25      5.22 o
   0  -3  14       17.95       20.79      3.44 o
   1  -3  14        0.32        1.53      2.80 o
  -2  -2  14       12.77       10.28      2.87 o
  -1  -2  14       12.02       12.41      2.77 o
   0  -2  14       18.98       16.00      2.81 o
   1  -2  14       12.66       21.98      5.84 o
  -2  -1  14       39.58       47.17      4.55 o
  -1  -1  14        9.25       10.15      3.09 o
   0  -1  14        9.68       11.31      4.03 o
   1  -1  14        1.64        2.68      2.99 o
  -2   0  14       12.75        9.13      3.26 o
  -1   0  14       44.77       49.49      9.30 o
   0   0  14        0.81        1.98      1.89 o
   1   0  14       14.55       18.97      3.31 o
  -2   1  14       39.45       42.47      6.93 o
  -1   1  14        9.25        7.99      3.02 o
   0   1  14       10.14        9.87      4.01 o
   1   1  14        1.69        1.12      1.74 o
  -2   2  14       12.92       13.86      3.42 o
  -1   2  14       12.49       10.75      3.21 o
   0   2  14       18.62       17.99      2.78 o
   1   2  14       12.52       14.64      3.22 o
  -2   3  14       36.11       43.74      4.58 o
  -1   3  14       23.00       27.51      3.92 o
   0   3  14       19.22       20.60      2.90 o
   1   3  14        0.25        0.87      2.06 o
  -2   4  14        2.41        3.96      2.92 o
  -1   4  14       42.82       44.82      4.41 o
   0   4  14       13.22       13.49      3.32 o
   1   4  14        2.96        4.99      4.44 o
  -1   5  14        3.71        2.46      2.19 o
   0   5  14       64.63       71.77      4.19 o
 
